# Supplementary material for: Outside the limit: questioning the distance restrictions for cooperative miRNA binding sites
Source: Cell Mol Biol Lett. 2023 Jan 24;28:8. doi: 10.1186/s11658-023-00421-4 (PMC9875415; doi:10.1186/s11658-023-00421-4)
Supplement: Supplementary file 7 — Additional file 7: Table S6. Analysis of cooperative miRNA effects by high-resolution mass spectrometry-based proteomics. [file 11658_2023_421_MOESM7_ESM.xls]

## Sheet: Supplementary Table S6
Table S6: Analysis of cooperative miRNA effects by high-resolution mass spectrometry-based proteomics.
MiRNA induced effects on endogenous proteins levels were determined upon pSG5-plasmid-based overexpression of only miR-21-5p (miR-21_OE) or only miR-155-5p (miR-155_OE) or upon co-expression of both miRNAs (miR-21+miR-155_OE). For control of basic protein contents, a transfection with the empty effector plasmid was carried (control). Whole-cell protein extracts were generated from HEK293T cells a…
Identified Proteins (4433/4617)	Accession Number	Molecular Weight	control_1	control_2	control_3	miR-21_OE_1	miR-21_OE_2	miR-21_OE_3	miR-155_OE_1	miR-155_OE_2	miR-155_OE_3	miR-21+miR-155_OE_1	miR-21+miR-155_OE_2	miR-21+miR-155_OE_3
60 kDa heat shock protein, mitochondrial OS=Homo sapiens OX=9606 GN=HSPD1 PE=1 SV=2	P10809	61 kDa	990	791	1042	901	658	1039	795	835	1052	589	783	1128
Actin, cytoplasmic 2 OS=Homo sapiens OX=9606 GN=ACTG1 PE=1 SV=1	P63261	42 kDa	89	84	0	87	74	0	0	0	0	0	71	81
Actin, cytoplasmic 1 OS=Homo sapiens OX=9606 GN=ACTB PE=1 SV=1	P60709	42 kDa	801	791	956	829	655	892	708	812	896	545	787	919
Heat shock 70 kDa protein 1A/1B OS=Homo sapiens GN=HSPA1A PE=1 SV=5	P08107	NA	630	557	1008	705	467	963	534	770	992	435	787	1005
Elongation factor 1-alpha 1 OS=Homo sapiens OX=9606 GN=EEF1A1 PE=1 SV=1	P68104	50 kDa	898	617	695	608	557	791	727	609	719	570	587	807
Heat shock protein HSP 90-beta OS=Homo sapiens OX=9606 GN=HSP90AB1 PE=1 SV=4	P08238	83 kDa	345	338	464	362	307	494	372	404	513	253	306	433
Elongation factor 2 OS=Homo sapiens OX=9606 GN=EEF2 PE=1 SV=4	P13639	95 kDa	518	553	769	445	366	713	531	577	775	319	469	746
Heat shock protein HSP 90-alpha OS=Homo sapiens OX=9606 GN=HSP90AA1 PE=1 SV=5	P07900	85 kDa	528	510	606	485	417	657	507	536	657	351	430	572
Heat shock cognate 71 kDa protein OS=Homo sapiens OX=9606 GN=HSPA8 PE=1 SV=1	P11142	71 kDa	393	387	612	528	321	612	357	493	656	285	524	636
Histone H2B type 1-D OS=Homo sapiens OX=9606 GN=H2BC5 PE=1 SV=2	P58876	14 kDa	606	500	758	578	474	598	417	623	655	405	462	476
Alpha-enolase OS=Homo sapiens OX=9606 GN=ENO1 PE=1 SV=2	P06733	47 kDa	565	430	528	587	409	575	463	476	539	368	490	611
Histone H2B type 1-O OS=Homo sapiens OX=9606 GN=H2BC17 PE=1 SV=3	P23527	14 kDa	13	13	20	19	17	19	4	13	16	9	15	11
Tubulin beta chain OS=Homo sapiens OX=9606 GN=TUBB PE=1 SV=2	P07437	50 kDa	530	435	474	594	443	478	492	450	455	443	544	534
Glyceraldehyde-3-phosphate dehydrogenase OS=Homo sapiens OX=9606 GN=GAPDH PE=1 SV=3	P04406	36 kDa	470	403	529	452	423	502	434	431	438	404	454	593
Vimentin OS=Homo sapiens OX=9606 GN=VIM PE=1 SV=4	P08670	54 kDa	468	428	548	490	384	498	450	448	503	353	478	528
Fatty acid synthase OS=Homo sapiens OX=9606 GN=FASN PE=1 SV=3	P49327	273 kDa	290	430	495	392	347	603	540	511	561	311	433	566
Histone H4 OS=Homo sapiens OX=9606 GN=H4C1 PE=1 SV=2	P62805	11 kDa	458	444	599	475	419	411	251	533	462	335	361	287
Clathrin heavy chain 1 OS=Homo sapiens OX=9606 GN=CLTC PE=1 SV=5	Q00610	192 kDa	315	417	526	399	372	586	426	459	489	309	366	522
Tubulin beta-4B chain OS=Homo sapiens OX=9606 GN=TUBB4B PE=1 SV=1	P68371	50 kDa	65	57	60	80	58	55	50	65	62	55	71	76
Tubulin alpha-1B chain OS=Homo sapiens OX=9606 GN=TUBA1B PE=1 SV=1	P68363	50 kDa	144	93	124	188	80	103	79	125	130	83	112	140
Heterogeneous nuclear ribonucleoprotein U OS=Homo sapiens OX=9606 GN=HNRNPU PE=1 SV=6	Q00839	91 kDa	298	369	472	309	301	500	345	356	503	224	296	452
DNA-dependent protein kinase catalytic subunit OS=Homo sapiens OX=9606 GN=PRKDC PE=1 SV=3	P78527	469 kDa	157	304	375	279	336	456	332	390	300	266	363	376
Tubulin beta-2B chain OS=Homo sapiens OX=9606 GN=TUBB2B PE=1 SV=1	Q9BVA1	50 kDa	21	10	12	18	15	15	14	14	15	17	20	16
Tubulin beta-4A chain OS=Homo sapiens OX=9606 GN=TUBB4A PE=1 SV=2	P04350	50 kDa	12	12	12	5	6	14	12	7	11	6	9	16
Nucleophosmin OS=Homo sapiens OX=9606 GN=NPM1 PE=1 SV=2	P06748	33 kDa	383	329	473	411	411	451	422	373	370	332	326	434
ATP-dependent RNA helicase A OS=Homo sapiens OX=9606 GN=DHX9 PE=1 SV=4	Q08211	141 kDa	257	386	421	300	269	432	359	340	389	239	280	404
Elongation factor 1-alpha 2 OS=Homo sapiens OX=9606 GN=EEF1A2 PE=1 SV=1	Q05639	50 kDa	19	9	19	10	11	21	18	19	14	14	11	19
Cytoplasmic dynein 1 heavy chain 1 OS=Homo sapiens OX=9606 GN=DYNC1H1 PE=1 SV=5	Q14204	532 kDa	149	297	316	260	320	374	294	320	313	231	373	346
Heat shock 70 kDa protein 1-like OS=Homo sapiens OX=9606 GN=HSPA1L PE=1 SV=2	P34931	70 kDa	0	3	0	0	0	0	0	2	0	0	2	4
Pyruvate kinase PKM OS=Homo sapiens OX=9606 GN=PKM PE=1 SV=4	P14618	58 kDa	349	317	359	382	274	368	312	347	395	262	344	415
Tubulin alpha-1C chain OS=Homo sapiens OX=9606 GN=TUBA1C PE=1 SV=1	Q9BQE3	50 kDa	405	290	343	362	293	325	327	289	382	280	357	412
Histone H2A type 2-A OS=Homo sapiens OX=9606 GN=H2AC18 PE=1 SV=3	Q6FI13	14 kDa	304	245	493	233	226	350	240	381	459	172	305	341
Poly [ADP-ribose] polymerase 1 OS=Homo sapiens OX=9606 GN=PARP1 PE=1 SV=4	P09874	113 kDa	271	310	336	288	249	349	304	302	393	203	264	351
Ubiquitin-like modifier-activating enzyme 1 OS=Homo sapiens OX=9606 GN=UBA1 PE=1 SV=3	P22314	118 kDa	304	342	383	271	249	356	306	290	362	223	282	380
Heterogeneous nuclear ribonucleoproteins A2/B1 OS=Homo sapiens OX=9606 GN=HNRNPA2B1 PE=1 SV=2	P22626	37 kDa	321	273	334	293	309	349	324	277	314	291	257	373
Histone H2A type 1 OS=Homo sapiens OX=9606 GN=H2AC11 PE=1 SV=2	P0C0S8 (+2)	14 kDa	0	0	0	0	0	0	0	49	0	0	0	33
Heterogeneous nuclear ribonucleoprotein M OS=Homo sapiens OX=9606 GN=HNRNPM PE=1 SV=3	P52272	78 kDa	273	281	288	303	236	262	245	214	284	199	222	251
Heterogeneous nuclear ribonucleoprotein A1 OS=Homo sapiens OX=9606 GN=HNRNPA1 PE=1 SV=5	P09651	39 kDa	248	244	353	271	283	350	292	282	278	237	224	406
Actin, alpha cardiac muscle 1 OS=Homo sapiens OX=9606 GN=ACTC1 PE=1 SV=1	P68032	42 kDa	28	24	24	38	34	52	33	20	43	33	41	46
Histone H2A type 1-C OS=Homo sapiens OX=9606 GN=H2AC6 PE=1 SV=3	Q93077	14 kDa	0	20	26	14	10	23	17	18	22	0	20	34
Nucleolin OS=Homo sapiens OX=9606 GN=NCL PE=1 SV=3	P19338	77 kDa	221	263	278	236	222	276	273	223	288	174	208	298
Myosin-9 OS=Homo sapiens OX=9606 GN=MYH9 PE=1 SV=4	P35579	227 kDa	145	236	232	216	204	268	272	265	261	127	159	287
ATP synthase subunit beta, mitochondrial OS=Homo sapiens OX=9606 GN=ATP5F1B PE=1 SV=3	P06576	57 kDa	287	210	294	246	207	281	222	247	290	196	229	308
U5 small nuclear ribonucleoprotein 200 kDa helicase OS=Homo sapiens OX=9606 GN=SNRNP200 PE=1 SV=2	O75643	245 kDa	144	213	280	202	197	322	193	266	257	161	197	266
Heterogeneous nuclear ribonucleoprotein K OS=Homo sapiens OX=9606 GN=HNRNPK PE=1 SV=1	P61978	51 kDa	291	230	270	275	214	243	223	251	262	212	235	268
Endoplasmic reticulum chaperone BiP OS=Homo sapiens OX=9606 GN=HSPA5 PE=1 SV=2	P11021	72 kDa	167	185	264	230	166	248	179	250	268	112	161	250
Leucine-rich PPR motif-containing protein, mitochondrial OS=Homo sapiens OX=9606 GN=LRPPRC PE=1 SV=3	P42704	158 kDa	164	279	275	215	195	282	218	263	252	146	172	241
Eukaryotic initiation factor 4A-I OS=Homo sapiens OX=9606 GN=EIF4A1 PE=1 SV=1	P60842	46 kDa	215	153	278	249	168	314	199	190	264	133	207	268
Pre-mRNA-processing-splicing factor 8 OS=Homo sapiens OX=9606 GN=PRPF8 PE=1 SV=2	Q6P2Q9	274 kDa	83	193	189	172	179	262	144	225	204	138	159	225
Endoplasmin OS=Homo sapiens OX=9606 GN=HSP90B1 PE=1 SV=1	P14625	92 kDa	156	193	247	148	139	216	188	203	233	114	129	188
Tubulin beta-3 chain OS=Homo sapiens OX=9606 GN=TUBB3 PE=1 SV=2	Q13509	50 kDa	4	2	2	5	5	0	5	3	6	4	7	7
Heat shock 70 kDa protein 4 OS=Homo sapiens OX=9606 GN=HSPA4 PE=1 SV=4	P34932	94 kDa	194	243	264	213	177	267	220	240	257	172	167	241
Fructose-bisphosphate aldolase A OS=Homo sapiens OX=9606 GN=ALDOA PE=1 SV=2	P04075	39 kDa	220	202	216	239	202	229	207	226	241	151	223	249
T-complex protein 1 subunit beta OS=Homo sapiens OX=9606 GN=CCT2 PE=1 SV=4	P78371	57 kDa	272	184	262	194	178	235	183	215	237	163	208	294
Stress-70 protein, mitochondrial OS=Homo sapiens OX=9606 GN=HSPA9 PE=1 SV=2	P38646	74 kDa	199	206	290	259	171	253	199	227	261	147	198	235
Heterogeneous nuclear ribonucleoprotein L OS=Homo sapiens OX=9606 GN=HNRNPL PE=1 SV=2	P14866	64 kDa	201	190	262	224	174	247	200	221	278	168	203	265
Creatine kinase B-type OS=Homo sapiens OX=9606 GN=CKB PE=1 SV=1	P12277	43 kDa	232	190	237	245	190	230	225	197	209	167	213	232
Talin-1 OS=Homo sapiens OX=9606 GN=TLN1 PE=1 SV=3	Q9Y490	270 kDa	120	203	192	200	174	245	246	252	228	136	183	261
Importin subunit beta-1 OS=Homo sapiens OX=9606 GN=KPNB1 PE=1 SV=2	Q14974	97 kDa	197	212	300	146	151	314	190	214	305	102	181	287
Transitional endoplasmic reticulum ATPase OS=Homo sapiens OX=9606 GN=VCP PE=1 SV=4	P55072	89 kDa	190	211	232	178	162	200	225	182	240	156	172	199
Histone H3.2 OS=Homo sapiens OX=9606 GN=H3C15 PE=1 SV=3	Q71DI3	15 kDa	230	172	226	177	110	210	108	208	209	60	129	132
Polypyrimidine tract-binding protein 1 OS=Homo sapiens OX=9606 GN=PTBP1 PE=1 SV=1	P26599	57 kDa	248	218	234	232	196	215	227	184	204	197	209	261
Peptidyl-prolyl cis-trans isomerase A OS=Homo sapiens OX=9606 GN=PPIA PE=1 SV=2	P62937	18 kDa	241	138	337	227	180	283	138	237	263	114	205	214
Elongation factor 1-gamma OS=Homo sapiens OX=9606 GN=EEF1G PE=1 SV=3	P26641	50 kDa	274	186	198	192	181	204	241	140	177	143	199	186
Bifunctional glutamate/proline--tRNA ligase OS=Homo sapiens OX=9606 GN=EPRS1 PE=1 SV=5	P07814	171 kDa	132	174	214	145	136	222	218	207	216	86	142	249
Importin-5 OS=Homo sapiens OX=9606 GN=IPO5 PE=1 SV=4	O00410	124 kDa	161	212	258	169	141	264	161	203	257	131	160	256
ATP-citrate synthase OS=Homo sapiens OX=9606 GN=ACLY PE=1 SV=3	P53396	121 kDa	178	190	234	161	138	229	184	168	233	125	158	248
L-lactate dehydrogenase B chain OS=Homo sapiens OX=9606 GN=LDHB PE=1 SV=2	P07195	37 kDa	191	130	221	135	158	248	157	206	200	134	202	283
T-complex protein 1 subunit alpha OS=Homo sapiens OX=9606 GN=TCP1 PE=1 SV=1	P17987	60 kDa	202	154	214	203	126	226	139	168	221	132	202	278
Splicing factor 3B subunit 1 OS=Homo sapiens OX=9606 GN=SF3B1 PE=1 SV=3	O75533	146 kDa	137	204	204	147	134	219	175	190	212	113	133	196
Filamin-A OS=Homo sapiens OX=9606 GN=FLNA PE=1 SV=4	P21333	281 kDa	70	162	143	158	186	176	236	191	154	111	194	189
Neutral alpha-glucosidase AB OS=Homo sapiens OX=9606 GN=GANAB PE=1 SV=3	Q14697	107 kDa	154	180	204	143	122	190	159	155	224	119	131	183
Heterogeneous nuclear ribonucleoprotein H OS=Homo sapiens OX=9606 GN=HNRNPH1 PE=1 SV=4	P31943	49 kDa	193	160	171	226	171	206	163	167	182	169	190	203
Exportin-2 OS=Homo sapiens OX=9606 GN=CSE1L PE=1 SV=3	P55060	110 kDa	194	159	228	150	122	207	166	170	242	114	133	228
Splicing factor, proline- and glutamine-rich OS=Homo sapiens OX=9606 GN=SFPQ PE=1 SV=2	P23246	76 kDa	152	197	197	157	130	170	203	162	191	105	108	165
X-ray repair cross-complementing protein 5 OS=Homo sapiens OX=9606 GN=XRCC5 PE=1 SV=3	P13010	83 kDa	196	187	258	157	154	210	157	193	244	103	147	225
Histone H3.1 OS=Homo sapiens OX=9606 GN=H3C1 PE=1 SV=2	P68431	15 kDa	116	77	0	100	0	0	0	115	105	14	0	45
Tubulin beta-6 chain OS=Homo sapiens OX=9606 GN=TUBB6 PE=1 SV=1	Q9BUF5	50 kDa	18	9	15	6	15	9	10	15	8	17	10	11
Interleukin enhancer-binding factor 3 OS=Homo sapiens OX=9606 GN=ILF3 PE=1 SV=3	Q12906	95 kDa	153	178	194	169	124	185	173	198	202	117	123	166
Myosin-10 OS=Homo sapiens OX=9606 GN=MYH10 PE=1 SV=3	P35580	229 kDa	88	132	138	121	103	179	142	153	137	68	93	161
Spectrin alpha chain, non-erythrocytic 1 OS=Homo sapiens OX=9606 GN=SPTAN1 PE=1 SV=3	Q13813	285 kDa	67	158	159	149	158	201	149	171	116	127	172	154
Filamin-B OS=Homo sapiens OX=9606 GN=FLNB PE=1 SV=2	O75369	278 kDa	58	140	128	130	153	163	175	165	145	117	160	172
Matrin-3 OS=Homo sapiens OX=9606 GN=MATR3 PE=1 SV=2	P43243	95 kDa	135	158	186	158	117	169	173	155	190	123	115	179
eIF-2-alpha kinase activator GCN1 OS=Homo sapiens OX=9606 GN=GCN1 PE=1 SV=6	Q92616	293 kDa	84	142	173	110	111	185	144	179	174	124	127	219
T-complex protein 1 subunit eta OS=Homo sapiens OX=9606 GN=CCT7 PE=1 SV=2	Q99832	59 kDa	187	136	175	154	98	168	129	134	174	112	172	199
T-complex protein 1 subunit epsilon OS=Homo sapiens OX=9606 GN=CCT5 PE=1 SV=1	P48643	60 kDa	148	119	151	118	115	148	133	139	177	125	147	188
Eukaryotic translation initiation factor 3 subunit A OS=Homo sapiens OX=9606 GN=EIF3A PE=1 SV=1	Q14152	167 kDa	101	141	139	131	112	157	115	153	143	92	106	153
CAD protein OS=Homo sapiens OX=9606 GN=CAD PE=1 SV=3	P27708	243 kDa	73	153	145	131	145	187	152	165	142	113	133	166
Tubulin beta-8 chain OS=Homo sapiens OX=9606 GN=TUBB8 PE=1 SV=2	Q3ZCM7	50 kDa	27	13	15	22	8	8	17	12	15	16	23	25
X-ray repair cross-complementing protein 6 OS=Homo sapiens OX=9606 GN=XRCC6 PE=1 SV=2	P12956	70 kDa	147	120	154	156	116	138	129	116	156	125	152	156
Nucleolar RNA helicase 2 OS=Homo sapiens OX=9606 GN=DDX21 PE=1 SV=5	Q9NR30	87 kDa	122	160	181	137	114	184	144	165	209	99	97	159
Ubiquitin-40S ribosomal protein S27a OS=Homo sapiens OX=9606 GN=RPS27A PE=1 SV=2	P62979	18 kDa	135	125	157	134	119	147	140	129	162	95	137	181
Non-POU domain-containing octamer-binding protein OS=Homo sapiens OX=9606 GN=NONO PE=1 SV=4	Q15233	54 kDa	131	111	130	193	102	118	115	136	129	113	113	137
Myb-binding protein 1A OS=Homo sapiens OX=9606 GN=MYBBP1A PE=1 SV=2	Q9BQG0	149 kDa	78	136	192	117	104	184	127	166	172	84	106	182
Phosphoglycerate mutase 1 OS=Homo sapiens OX=9606 GN=PGAM1 PE=1 SV=2	P18669	29 kDa	165	92	152	125	128	211	161	149	176	78	147	208
T-complex protein 1 subunit delta OS=Homo sapiens OX=9606 GN=CCT4 PE=1 SV=4	P50991	58 kDa	139	108	151	148	92	175	130	145	166	120	145	191
T-complex protein 1 subunit gamma OS=Homo sapiens OX=9606 GN=CCT3 PE=1 SV=4	P49368	61 kDa	138	114	139	160	110	147	109	118	136	103	145	145
Triosephosphate isomerase OS=Homo sapiens OX=9606 GN=TPI1 PE=1 SV=4	P60174	27 kDa	168	94	138	168	152	223	145	104	123	142	176	168
116 kDa U5 small nuclear ribonucleoprotein component OS=Homo sapiens OX=9606 GN=EFTUD2 PE=1 SV=1	Q15029	109 kDa	106	154	171	128	120	168	126	150	178	81	95	156
C-1-tetrahydrofolate synthase, cytoplasmic OS=Homo sapiens OX=9606 GN=MTHFD1 PE=1 SV=3	P11586	102 kDa	110	138	148	135	99	141	140	127	165	89	103	146
Spectrin beta chain, non-erythrocytic 1 OS=Homo sapiens OX=9606 GN=SPTBN1 PE=1 SV=2	Q01082	275 kDa	64	127	135	120	125	159	175	112	112	89	122	143
T-complex protein 1 subunit zeta OS=Homo sapiens OX=9606 GN=CCT6A PE=1 SV=3	P40227	58 kDa	182	120	168	128	104	156	125	114	158	95	141	180
DNA topoisomerase 2-alpha OS=Homo sapiens OX=9606 GN=TOP2A PE=1 SV=3	P11388	174 kDa	69	106	147	101	101	183	129	132	130	65	86	144
14-3-3 protein epsilon OS=Homo sapiens OX=9606 GN=YWHAE PE=1 SV=1	P62258	29 kDa	122	82	101	119	129	139	144	112	93	100	143	135
Nucleoprotein TPR OS=Homo sapiens OX=9606 GN=TPR PE=1 SV=3	P12270	267 kDa	51	133	122	118	147	147	177	137	119	88	138	126
Vinculin OS=Homo sapiens OX=9606 GN=VCL PE=1 SV=4	P18206	124 kDa	106	141	132	119	107	146	149	119	157	98	108	149
Ras GTPase-activating-like protein IQGAP1 OS=Homo sapiens OX=9606 GN=IQGAP1 PE=1 SV=1	P46940	189 kDa	96	129	154	112	111	177	118	132	157	83	103	181
ADP/ATP translocase 2 OS=Homo sapiens OX=9606 GN=SLC25A5 PE=1 SV=7	P05141	33 kDa	93	90	118	115	109	144	127	106	131	102	119	167
Phosphoglycerate kinase 1 OS=Homo sapiens OX=9606 GN=PGK1 PE=1 SV=3	P00558	45 kDa	140	124	139	145	107	134	121	118	144	101	153	139
Eukaryotic translation initiation factor 5A-1 OS=Homo sapiens OX=9606 GN=EIF5A PE=1 SV=2	P63241	17 kDa	217	108	181	171	111	164	94	159	135	74	106	115
ATP synthase subunit alpha, mitochondrial OS=Homo sapiens OX=9606 GN=ATP5F1A PE=1 SV=1	P25705	60 kDa	140	120	133	174	109	122	107	107	137	127	144	129
Trifunctional purine biosynthetic protein adenosine-3 OS=Homo sapiens OX=9606 GN=GART PE=1 SV=1	P22102	108 kDa	120	153	155	122	110	146	135	143	164	84	100	161
Histone H3.3 OS=Homo sapiens OX=9606 GN=H3-3A PE=1 SV=2	P84243	15 kDa	0	38	45	0	0	0	20	52	34	5	17	16
L-lactate dehydrogenase A chain OS=Homo sapiens OX=9606 GN=LDHA PE=1 SV=2	P00338	37 kDa	116	81	117	101	105	172	113	108	114	108	145	203
Nuclear autoantigenic sperm protein OS=Homo sapiens OX=9606 GN=NASP PE=1 SV=2	P49321	85 kDa	142	164	154	129	123	146	191	135	130	101	129	153
Heat shock-related 70 kDa protein 2 OS=Homo sapiens OX=9606 GN=HSPA2 PE=1 SV=1	P54652	70 kDa	0	0	0	0	0	0	0	3	3	0	0	0
Chromodomain-helicase-DNA-binding protein 4 OS=Homo sapiens OX=9606 GN=CHD4 PE=1 SV=2	Q14839	218 kDa	50	113	107	102	114	170	124	123	120	57	104	145
Exportin-1 OS=Homo sapiens OX=9606 GN=XPO1 PE=1 SV=1	O14980	123 kDa	96	126	149	133	90	155	115	116	155	88	90	154
Heat shock 70 kDa protein 6 OS=Homo sapiens OX=9606 GN=HSPA6 PE=1 SV=2	P17066	71 kDa	0	8	8	0	0	8	0	14	8	9	0	12
Sodium/potassium-transporting ATPase subunit alpha-1 OS=Homo sapiens OX=9606 GN=ATP1A1 PE=1 SV=1	P05023	113 kDa	68	128	132	105	127	136	157	120	133	111	105	115
Cullin-associated NEDD8-dissociated protein 1 OS=Homo sapiens OX=9606 GN=CAND1 PE=1 SV=2	Q86VP6	136 kDa	108	135	150	103	84	145	113	130	149	68	114	153
HEAT repeat-containing protein 1 OS=Homo sapiens OX=9606 GN=HEATR1 PE=1 SV=3	Q9H583	242 kDa	51	98	173	82	79	183	91	156	139	59	88	154
Staphylococcal nuclease domain-containing protein 1 OS=Homo sapiens OX=9606 GN=SND1 PE=1 SV=1	Q7KZF4	102 kDa	93	124	132	108	101	152	121	117	141	79	93	131
Importin subunit alpha-1 OS=Homo sapiens OX=9606 GN=KPNA2 PE=1 SV=1	P52292	58 kDa	131	110	172	109	101	173	120	125	147	102	131	173
Heat shock protein 105 kDa OS=Homo sapiens OX=9606 GN=HSPH1 PE=1 SV=1	Q92598	97 kDa	100	129	122	106	94	123	96	101	134	100	85	122
Isoleucine--tRNA ligase, cytoplasmic OS=Homo sapiens OX=9606 GN=IARS1 PE=1 SV=2	P41252	145 kDa	74	125	105	88	101	147	110	105	106	71	94	136
Splicing factor 3B subunit 3 OS=Homo sapiens OX=9606 GN=SF3B3 PE=1 SV=4	Q15393	136 kDa	52	93	133	97	116	133	121	128	132	89	119	129
T-complex protein 1 subunit theta OS=Homo sapiens OX=9606 GN=CCT8 PE=1 SV=4	P50990	60 kDa	125	113	104	152	102	107	96	99	113	122	106	127
Transketolase OS=Homo sapiens OX=9606 GN=TKT PE=1 SV=3	P29401	68 kDa	142	115	118	122	104	129	118	121	119	85	114	161
Heterogeneous nuclear ribonucleoproteins C1/C2 OS=Homo sapiens OX=9606 GN=HNRNPC PE=1 SV=4	P07910	34 kDa	100	120	125	138	124	110	106	112	125	108	95	119
Coatomer subunit alpha OS=Homo sapiens OX=9606 GN=COPA PE=1 SV=2	P53621	138 kDa	57	105	111	78	81	129	94	106	119	77	75	123
14-3-3 protein zeta/delta OS=Homo sapiens OX=9606 GN=YWHAZ PE=1 SV=1	P63104	28 kDa	141	93	102	130	146	192	141	99	102	106	137	121
Polyadenylate-binding protein 1 OS=Homo sapiens OX=9606 GN=PABPC1 PE=1 SV=2	P11940	71 kDa	117	117	119	143	95	97	110	119	130	85	98	127
ADP/ATP translocase 3 OS=Homo sapiens OX=9606 GN=SLC25A6 PE=1 SV=4	P12236	33 kDa	42	46	58	49	52	68	63	56	61	45	49	56
Eukaryotic translation initiation factor 4 gamma 1 OS=Homo sapiens OX=9606 GN=EIF4G1 PE=1 SV=4	Q04637	175 kDa	60	102	131	89	89	152	141	131	138	60	99	146
Nuclear mitotic apparatus protein 1 OS=Homo sapiens OX=9606 GN=NUMA1 PE=1 SV=2	Q14980	238 kDa	41	106	117	106	122	142	126	130	132	70	85	137
Calnexin OS=Homo sapiens OX=9606 GN=CANX PE=1 SV=2	P27824	68 kDa	108	105	150	112	103	115	114	110	139	72	100	114
Probable ATP-dependent RNA helicase DDX17 OS=Homo sapiens OX=9606 GN=DDX17 PE=1 SV=2	Q92841	80 kDa	76	76	80	84	92	70	90	81	85	60	73	67
Probable ATP-dependent RNA helicase DDX5 OS=Homo sapiens OX=9606 GN=DDX5 PE=1 SV=1	P17844	69 kDa	106	95	95	168	89	97	104	87	96	80	110	99
Beta-actin-like protein 2 OS=Homo sapiens OX=9606 GN=ACTBL2 PE=1 SV=2	Q562R1	42 kDa	0	2	2	2	0	0	0	0	0	0	4	3
Transcription intermediary factor 1-beta OS=Homo sapiens OX=9606 GN=TRIM28 PE=1 SV=5	Q13263	89 kDa	113	132	144	119	107	135	131	135	125	110	110	122
FACT complex subunit SPT16 OS=Homo sapiens OX=9606 GN=SUPT16H PE=1 SV=1	Q9Y5B9	120 kDa	53	95	98	89	81	122	96	100	123	78	83	110
Carbonic anhydrase 2 OS=Homo sapiens OX=9606 GN=CA2 PE=1 SV=2	P00918	29 kDa	122	77	90	103	119	141	126	88	88	86	107	100
Histone H2A.Z OS=Homo sapiens OX=9606 GN=H2AZ1 PE=1 SV=2	P0C0S5	14 kDa	23	22	62	19	16	52	25	46	63	15	31	54
Peroxiredoxin-1 OS=Homo sapiens OX=9606 GN=PRDX1 PE=1 SV=1	Q06830	22 kDa	132	80	129	126	105	118	72	83	100	84	119	117
Poly(rC)-binding protein 2 OS=Homo sapiens OX=9606 GN=PCBP2 PE=1 SV=1	Q15366	39 kDa	61	61	129	45	55	153	60	115	122	66	89	149
Alpha-actinin-4 OS=Homo sapiens OX=9606 GN=ACTN4 PE=1 SV=2	O43707	105 kDa	75	112	112	85	82	112	105	104	109	79	76	108
Profilin-1 OS=Homo sapiens OX=9606 GN=PFN1 PE=1 SV=2	P07737	15 kDa	151	86	174	138	123	125	91	96	112	68	115	94
Far upstream element-binding protein 2 OS=Homo sapiens OX=9606 GN=KHSRP PE=1 SV=4	Q92945	73 kDa	108	105	129	108	86	88	132	114	111	87	76	101
Heterogeneous nuclear ribonucleoprotein F OS=Homo sapiens OX=9606 GN=HNRNPF PE=1 SV=3	P52597	46 kDa	83	64	74	55	63	70	78	74	60	58	71	89
Calreticulin OS=Homo sapiens OX=9606 GN=CALR PE=1 SV=1	P27797	48 kDa	111	114	98	142	96	86	95	94	88	109	100	119
Alanine--tRNA ligase, cytoplasmic OS=Homo sapiens OX=9606 GN=AARS1 PE=1 SV=2	P49588	107 kDa	84	91	104	109	70	112	105	88	111	84	72	101
E3 ubiquitin-protein ligase HUWE1 OS=Homo sapiens OX=9606 GN=HUWE1 PE=1 SV=3	Q7Z6Z7	482 kDa	41	95	95	82	92	117	94	103	92	64	119	102
ATP-dependent RNA helicase DDX3X OS=Homo sapiens OX=9606 GN=DDX3X PE=1 SV=3	O00571	73 kDa	97	78	98	104	68	82	91	86	103	70	84	92
26S proteasome non-ATPase regulatory subunit 2 OS=Homo sapiens OX=9606 GN=PSMD2 PE=1 SV=3	Q13200	100 kDa	85	105	130	85	76	117	90	79	131	47	73	122
E3 SUMO-protein ligase RanBP2 OS=Homo sapiens OX=9606 GN=RANBP2 PE=1 SV=2	P49792	358 kDa	28	88	82	71	104	97	110	98	92	72	106	90
Heterogeneous nuclear ribonucleoprotein Q OS=Homo sapiens OX=9606 GN=SYNCRIP PE=1 SV=2	O60506	70 kDa	101	73	74	94	78	75	79	74	88	89	96	90
60S ribosomal protein L3 OS=Homo sapiens OX=9606 GN=RPL3 PE=1 SV=2	P39023	46 kDa	76	89	76	83	88	112	79	73	91	50	86	101
26S proteasome non-ATPase regulatory subunit 1 OS=Homo sapiens OX=9606 GN=PSMD1 PE=1 SV=2	Q99460	106 kDa	86	132	105	108	78	111	82	87	127	70	80	107
Hypoxia up-regulated protein 1 OS=Homo sapiens OX=9606 GN=HYOU1 PE=1 SV=1	Q9Y4L1	111 kDa	58	116	112	79	102	137	114	98	108	58	74	103
Interleukin enhancer-binding factor 2 OS=Homo sapiens OX=9606 GN=ILF2 PE=1 SV=2	Q12905	43 kDa	107	112	100	122	97	110	103	93	92	86	104	109
General transcription factor II-I OS=Homo sapiens OX=9606 GN=GTF2I PE=1 SV=2	P78347	112 kDa	79	84	102	73	73	93	105	85	92	48	62	95
Phosphoribosylformylglycinamidine synthase OS=Homo sapiens OX=9606 GN=PFAS PE=1 SV=4	O15067	145 kDa	52	88	128	77	58	126	85	125	128	55	90	138
Elongation factor Tu, mitochondrial OS=Homo sapiens OX=9606 GN=TUFM PE=1 SV=2	P49411	50 kDa	94	77	110	118	99	100	84	72	77	68	78	79
Delta-1-pyrroline-5-carboxylate synthase OS=Homo sapiens OX=9606 GN=ALDH18A1 PE=1 SV=2	P54886	87 kDa	76	93	107	89	78	79	76	97	100	81	92	98
Nuclear pore complex protein Nup205 OS=Homo sapiens OX=9606 GN=NUP205 PE=1 SV=3	Q92621	228 kDa	50	91	115	58	66	144	59	99	119	51	74	106
Spliceosome RNA helicase DDX39B OS=Homo sapiens OX=9606 GN=DDX39B PE=1 SV=1	Q13838	49 kDa	99	72	81	117	74	109	82	79	80	67	82	90
Histone H1.2 OS=Homo sapiens OX=9606 GN=H1-2 PE=1 SV=2	P16403	21 kDa	26	29	27	25	22	31	27	21	32	17	14	21
Y-box-binding protein 1 OS=Homo sapiens OX=9606 GN=YBX1 PE=1 SV=3	P67809	36 kDa	144	107	98	126	102	116	122	79	93	77	90	100
ADP/ATP translocase 1 OS=Homo sapiens OX=9606 GN=SLC25A4 PE=1 SV=4	P12235	33 kDa	5	4	8	0	4	5	6	4	10	3	4	7
Heat shock protein 75 kDa, mitochondrial OS=Homo sapiens OX=9606 GN=TRAP1 PE=1 SV=3	Q12931	80 kDa	74	93	102	90	86	88	82	91	84	63	84	80
Keratin, type II cytoskeletal 1 OS=Homo sapiens OX=9606 GN=KRT1 PE=1 SV=6	P04264	66 kDa	16	37	116	21	69	73	84	122	103	128	209	104
D-3-phosphoglycerate dehydrogenase OS=Homo sapiens OX=9606 GN=PHGDH PE=1 SV=4	O43175	57 kDa	114	72	83	111	69	74	85	71	102	81	88	110
Prohibitin OS=Homo sapiens OX=9606 GN=PHB PE=1 SV=1	P35232	30 kDa	85	82	89	67	109	133	110	101	81	84	73	112
Far upstream element-binding protein 1 OS=Homo sapiens OX=9606 GN=FUBP1 PE=1 SV=3	Q96AE4	68 kDa	101	98	92	90	76	83	93	86	98	81	76	91
Poly(rC)-binding protein 1 OS=Homo sapiens OX=9606 GN=PCBP1 PE=1 SV=2	Q15365	37 kDa	106	90	106	94	83	99	98	91	82	110	100	103
Splicing factor 3A subunit 1 OS=Homo sapiens OX=9606 GN=SF3A1 PE=1 SV=1	Q15459	89 kDa	55	84	93	82	60	77	86	72	87	54	51	69
Lamin-B1 OS=Homo sapiens OX=9606 GN=LMNB1 PE=1 SV=2	P20700	66 kDa	80	84	93	91	78	73	71	77	80	58	72	87
Multifunctional protein ADE2 OS=Homo sapiens OX=9606 GN=PAICS PE=1 SV=3	P22234	47 kDa	106	68	101	97	74	98	84	72	92	64	81	97
Rab GDP dissociation inhibitor beta OS=Homo sapiens OX=9606 GN=GDI2 PE=1 SV=2	P50395	51 kDa	97	78	85	83	67	109	102	85	80	67	104	97
Eukaryotic translation initiation factor 3 subunit B OS=Homo sapiens OX=9606 GN=EIF3B PE=1 SV=3	P55884	92 kDa	71	97	86	72	66	102	82	69	86	59	76	102
Importin-4 OS=Homo sapiens OX=9606 GN=IPO4 PE=1 SV=2	Q8TEX9	119 kDa	75	91	132	86	64	131	79	94	124	58	78	112
Beta-enolase OS=Homo sapiens OX=9606 GN=ENO3 PE=1 SV=5	P13929	47 kDa	7	0	17	0	8	10	15	0	7	0	12	0
Protein disulfide-isomerase A3 OS=Homo sapiens OX=9606 GN=PDIA3 PE=1 SV=4	P30101	57 kDa	89	87	85	91	74	75	100	67	71	87	94	94
Leucine--tRNA ligase, cytoplasmic OS=Homo sapiens OX=9606 GN=LARS1 PE=1 SV=2	Q9P2J5	134 kDa	49	80	89	62	51	90	62	82	87	57	55	93
Protein disulfide-isomerase A4 OS=Homo sapiens OX=9606 GN=PDIA4 PE=1 SV=2	P13667	73 kDa	71	92	73	101	92	80	83	60	71	67	74	71
Importin-7 OS=Homo sapiens OX=9606 GN=IPO7 PE=1 SV=1	O95373	120 kDa	77	81	107	72	65	108	73	78	127	57	61	112
Inosine-5'-monophosphate dehydrogenase 2 OS=Homo sapiens OX=9606 GN=IMPDH2 PE=1 SV=2	P12268	56 kDa	86	56	81	107	64	77	74	73	72	78	88	104
Voltage-dependent anion-selective channel protein 1 OS=Homo sapiens OX=9606 GN=VDAC1 PE=1 SV=2	P21796	31 kDa	85	90	74	102	104	100	99	92	53	107	91	130
Malate dehydrogenase, mitochondrial OS=Homo sapiens OX=9606 GN=MDH2 PE=1 SV=3	P40926	36 kDa	88	73	99	84	100	94	84	78	94	105	104	93
Microtubule-associated protein 4 OS=Homo sapiens OX=9606 GN=MAP4 PE=1 SV=3	P27816	121 kDa	52	73	71	65	54	93	118	100	97	45	61	93
60S acidic ribosomal protein P0 OS=Homo sapiens OX=9606 GN=RPLP0 PE=1 SV=1	P05388	34 kDa	73	72	108	92	83	89	69	86	71	86	93	101
Receptor of activated protein C kinase 1 OS=Homo sapiens OX=9606 GN=RACK1 PE=1 SV=3	P63244	35 kDa	91	61	83	77	86	109	97	84	65	77	84	98
SWI/SNF-related matrix-associated actin-dependent regulator of chromatin subfamily A member 5 OS=Homo sapiens OX=9606 GN=SMARCA5 PE=1 SV=1	O60264	122 kDa	28	78	71	62	55	74	80	65	74	48	52	64
Cytoskeleton-associated protein 5 OS=Homo sapiens OX=9606 GN=CKAP5 PE=1 SV=3	Q14008	226 kDa	37	59	82	48	64	89	55	88	74	34	62	100
Peroxiredoxin-6 OS=Homo sapiens OX=9606 GN=PRDX6 PE=1 SV=3	P30041	25 kDa	97	49	64	97	86	91	76	52	59	85	79	85
Gamma-enolase OS=Homo sapiens OX=9606 GN=ENO2 PE=1 SV=3	P09104	47 kDa	0	6	2	6	4	6	4	0	3	0	4	6
Neurofilament medium polypeptide OS=Homo sapiens OX=9606 GN=NEFM PE=1 SV=3	P07197	102 kDa	47	97	72	76	65	82	79	76	77	51	67	73
DNA replication licensing factor MCM3 OS=Homo sapiens OX=9606 GN=MCM3 PE=1 SV=3	P25205	91 kDa	69	95	93	77	67	79	82	75	85	54	58	71
60S ribosomal protein L4 OS=Homo sapiens OX=9606 GN=RPL4 PE=1 SV=5	P36578	48 kDa	87	65	73	81	66	67	70	66	72	62	58	74
Pre-mRNA-splicing factor ATP-dependent RNA helicase DHX15 OS=Homo sapiens OX=9606 GN=DHX15 PE=1 SV=2	O43143	91 kDa	53	60	62	56	58	76	63	66	102	49	61	78
Protein RRP5 homolog OS=Homo sapiens OX=9606 GN=PDCD11 PE=1 SV=3	Q14690	209 kDa	26	59	94	37	55	93	50	72	89	31	42	73
Heterogeneous nuclear ribonucleoprotein A3 OS=Homo sapiens OX=9606 GN=HNRNPA3 PE=1 SV=2	P51991	40 kDa	57	70	66	68	65	75	62	57	80	65	62	98
Stress-induced-phosphoprotein 1 OS=Homo sapiens OX=9606 GN=STIP1 PE=1 SV=1	P31948	63 kDa	77	83	66	91	52	54	66	58	70	62	66	83
Histone HIST2H3PS2 OS=Homo sapiens OX=9606 GN=H3-2 PE=1 SV=1	Q5TEC6	15 kDa	5	3	9	8	6	9	0	6	6	4	5	4
Structural maintenance of chromosomes protein 3 OS=Homo sapiens OX=9606 GN=SMC3 PE=1 SV=2	Q9UQE7	142 kDa	43	93	88	73	56	85	90	77	77	42	52	84
Heterogeneous nuclear ribonucleoprotein R OS=Homo sapiens OX=9606 GN=HNRNPR PE=1 SV=1	O43390	71 kDa	51	48	58	54	42	61	51	46	53	48	54	64
Bifunctional purine biosynthesis protein ATIC OS=Homo sapiens OX=9606 GN=ATIC PE=1 SV=3	P31939	65 kDa	74	61	67	69	57	62	68	65	68	52	68	92
GTP-binding nuclear protein Ran OS=Homo sapiens OX=9606 GN=RAN PE=1 SV=3	P62826	24 kDa	72	51	80	85	78	88	83	63	74	71	77	104
Condensin complex subunit 1 OS=Homo sapiens OX=9606 GN=NCAPD2 PE=1 SV=3	Q15021	157 kDa	45	60	103	58	54	104	64	89	97	39	49	100
Glutathione S-transferase P OS=Homo sapiens OX=9606 GN=GSTP1 PE=1 SV=2	P09211	23 kDa	127	54	90	125	115	115	58	66	56	81	95	106
Proteasome adapter and scaffold protein ECM29 OS=Homo sapiens OX=9606 GN=ECPAS PE=1 SV=2	Q5VYK3	204 kDa	24	61	102	53	56	109	52	90	100	33	55	117
Nucleoside diphosphate kinase B OS=Homo sapiens OX=9606 GN=NME2 PE=1 SV=1	P22392	17 kDa	109	61	109	94	73	84	52	71	92	55	84	69
Plastin-3 OS=Homo sapiens OX=9606 GN=PLS3 PE=1 SV=4	P13797	71 kDa	85	67	77	75	55	76	58	73	89	61	93	104
Proliferation marker protein Ki-67 OS=Homo sapiens OX=9606 GN=MKI67 PE=1 SV=2	P46013	359 kDa	21	54	56	55	71	74	77	73	74	21	35	56
Alpha-actinin-1 OS=Homo sapiens OX=9606 GN=ACTN1 PE=1 SV=2	P12814	103 kDa	20	37	36	33	25	33	39	26	41	20	22	40
Moesin OS=Homo sapiens OX=9606 GN=MSN PE=1 SV=3	P26038	68 kDa	61	88	58	89	55	68	75	49	71	44	47	75
Eukaryotic initiation factor 4A-III OS=Homo sapiens OX=9606 GN=EIF4A3 PE=1 SV=4	P38919	47 kDa	79	61	68	99	70	87	74	52	66	53	66	75
14-3-3 protein theta OS=Homo sapiens OX=9606 GN=YWHAQ PE=1 SV=1	P27348	28 kDa	61	34	44	59	66	66	64	36	41	45	58	48
Peptidyl-prolyl cis-trans isomerase FKBP4 OS=Homo sapiens OX=9606 GN=FKBP4 PE=1 SV=3	Q02790	52 kDa	87	62	70	90	62	66	65	56	60	69	67	82
Coatomer subunit beta OS=Homo sapiens OX=9606 GN=COPB1 PE=1 SV=3	P53618	107 kDa	55	80	96	70	57	89	62	73	116	45	53	88
60S ribosomal protein L6 OS=Homo sapiens OX=9606 GN=RPL6 PE=1 SV=3	Q02878	33 kDa	90	81	94	70	75	91	77	74	84	52	69	92
Lupus La protein OS=Homo sapiens OX=9606 GN=SSB PE=1 SV=2	P05455	47 kDa	71	53	58	55	57	77	81	59	65	57	74	75
Serine/threonine-protein phosphatase 2A 65 kDa regulatory subunit A alpha isoform OS=Homo sapiens OX=9606 GN=PPP2R1A PE=1 SV=4	P30153	65 kDa	99	71	94	75	61	88	61	69	93	83	94	96
Structural maintenance of chromosomes protein 1A OS=Homo sapiens OX=9606 GN=SMC1A PE=1 SV=2	Q14683	143 kDa	33	72	66	59	63	79	92	74	59	38	50	76
Histone H2A type 2-B OS=Homo sapiens OX=9606 GN=H2AC21 PE=1 SV=3	Q8IUE6	14 kDa	34	20	54	23	23	47	24	32	30	4	13	40
Eukaryotic initiation factor 4A-II OS=Homo sapiens OX=9606 GN=EIF4A2 PE=1 SV=2	Q14240	46 kDa	11	6	6	8	6	8	13	7	10	4	12	13
Kinesin-1 heavy chain OS=Homo sapiens OX=9606 GN=KIF5B PE=1 SV=1	P33176	110 kDa	67	75	80	72	49	84	76	66	85	43	57	78
Histone H1.3 OS=Homo sapiens OX=9606 GN=H1-3 PE=1 SV=2	P16402	22 kDa	84	78	79	76	71	90	76	65	87	53	65	89
14-3-3 protein beta/alpha OS=Homo sapiens OX=9606 GN=YWHAB PE=1 SV=3	P31946	28 kDa	60	26	41	57	55	72	68	37	42	34	57	63
Protein disulfide-isomerase OS=Homo sapiens OX=9606 GN=P4HB PE=1 SV=3	P07237	57 kDa	75	65	58	73	64	64	67	56	68	78	68	79
Heterogeneous nuclear ribonucleoprotein H2 OS=Homo sapiens OX=9606 GN=HNRNPH2 PE=1 SV=1	P55795	49 kDa	36	28	24	23	29	25	39	23	28	25	29	43
DNA damage-binding protein 1 OS=Homo sapiens OX=9606 GN=DDB1 PE=1 SV=1	Q16531	127 kDa	42	73	73	57	70	75	72	64	70	53	62	67
Mediator of DNA damage checkpoint protein 1 OS=Homo sapiens OX=9606 GN=MDC1 PE=1 SV=3	Q14676	227 kDa	32	89	71	76	91	73	125	100	97	31	59	96
Annexin A5 OS=Homo sapiens OX=9606 GN=ANXA5 PE=1 SV=2	P08758	36 kDa	87	59	78	75	86	103	69	62	74	68	85	97
Exportin-5 OS=Homo sapiens OX=9606 GN=XPO5 PE=1 SV=1	Q9HAV4	136 kDa	52	64	94	63	47	109	69	76	97	45	74	109
Histone H1.4 OS=Homo sapiens OX=9606 GN=H1-4 PE=1 SV=2	P10412	22 kDa	8	7	5	4	0	0	2	3	15	0	0	5
Heterogeneous nuclear ribonucleoprotein D0 OS=Homo sapiens OX=9606 GN=HNRNPD PE=1 SV=1	Q14103	38 kDa	61	70	62	77	67	68	69	54	53	48	52	56
DNA replication licensing factor MCM4 OS=Homo sapiens OX=9606 GN=MCM4 PE=1 SV=5	P33991	97 kDa	60	87	69	69	56	74	67	64	95	43	69	73
Dolichyl-diphosphooligosaccharide--protein glycosyltransferase subunit 2 OS=Homo sapiens OX=9606 GN=RPN2 PE=1 SV=3	P04844	69 kDa	46	77	77	63	71	119	71	69	74	85	79	85
Proliferation-associated protein 2G4 OS=Homo sapiens OX=9606 GN=PA2G4 PE=1 SV=3	Q9UQ80	44 kDa	92	63	61	85	69	75	82	51	66	61	68	84
Midasin OS=Homo sapiens OX=9606 GN=MDN1 PE=1 SV=2	Q9NU22	633 kDa	8	47	57	50	61	88	56	55	61	53	68	65
Regulator of nonsense transcripts 1 OS=Homo sapiens OX=9606 GN=UPF1 PE=1 SV=2	Q92900	124 kDa	47	86	68	52	45	69	71	68	70	42	48	75
Pre-mRNA-processing factor 19 OS=Homo sapiens OX=9606 GN=PRPF19 PE=1 SV=1	Q9UMS4	55 kDa	73	69	68	87	49	64	79	64	64	53	58	61
Annexin A6 OS=Homo sapiens OX=9606 GN=ANXA6 PE=1 SV=3	P08133	76 kDa	75	69	53	69	57	52	75	58	51	58	68	66
Insulin receptor substrate 4 OS=Homo sapiens OX=9606 GN=IRS4 PE=1 SV=1	O14654	134 kDa	53	62	83	47	50	76	85	59	76	26	44	74
DNA replication licensing factor MCM2 OS=Homo sapiens OX=9606 GN=MCM2 PE=1 SV=4	P49736	102 kDa	58	77	75	74	53	70	72	69	84	44	53	62
Keratin, type I cytoskeletal 10 OS=Homo sapiens OX=9606 GN=KRT10 PE=1 SV=6	P13645	59 kDa	9	42	157	17	41	57	45	79	77	79	159	63
FACT complex subunit SSRP1 OS=Homo sapiens OX=9606 GN=SSRP1 PE=1 SV=1	Q08945	81 kDa	64	62	72	69	57	70	74	61	80	51	60	71
Sarcoplasmic/endoplasmic reticulum calcium ATPase 2 OS=Homo sapiens OX=9606 GN=ATP2A2 PE=1 SV=1	P16615	115 kDa	41	71	61	64	75	72	61	71	65	55	53	80
Macrophage migration inhibitory factor OS=Homo sapiens OX=9606 GN=MIF PE=1 SV=4	P14174	12 kDa	90	64	92	79	71	100	57	80	76	41	82	84
RRP12-like protein OS=Homo sapiens OX=9606 GN=RRP12 PE=1 SV=2	Q5JTH9	144 kDa	32	51	87	53	48	97	68	72	76	35	51	83
Core histone macro-H2A.1 OS=Homo sapiens OX=9606 GN=MACROH2A1 PE=1 SV=4	O75367	40 kDa	47	48	71	54	41	90	38	47	79	35	48	110
Structural maintenance of chromosomes protein 4 OS=Homo sapiens OX=9606 GN=SMC4 PE=1 SV=2	Q9NTJ3	147 kDa	33	56	73	60	51	71	85	66	61	31	40	72
Glycogen phosphorylase, liver form OS=Homo sapiens OX=9606 GN=PYGL PE=1 SV=4	P06737	97 kDa	45	60	74	52	55	56	57	51	74	34	55	64
40S ribosomal protein S12 OS=Homo sapiens OX=9606 GN=RPS12 PE=1 SV=3	P25398	15 kDa	94	75	136	87	67	90	62	96	118	38	70	74
DNA replication licensing factor MCM7 OS=Homo sapiens OX=9606 GN=MCM7 PE=1 SV=4	P33993	81 kDa	59	66	80	57	58	64	64	57	89	48	50	50
Filamin-C OS=Homo sapiens OX=9606 GN=FLNC PE=1 SV=3	Q14315	291 kDa	13	30	29	42	49	38	76	43	35	34	45	37
Glucose-6-phosphate isomerase OS=Homo sapiens OX=9606 GN=GPI PE=1 SV=4	P06744	63 kDa	78	73	55	53	56	73	68	46	64	69	80	84
Cofilin-1 OS=Homo sapiens OX=9606 GN=CFL1 PE=1 SV=3	P23528	19 kDa	101	59	80	99	73	70	52	61	54	63	57	60
DNA topoisomerase 2-beta OS=Homo sapiens OX=9606 GN=TOP2B PE=1 SV=3	Q02880	183 kDa	16	40	43	32	41	45	31	40	45	21	27	43
RNA-binding motif protein, X chromosome OS=Homo sapiens OX=9606 GN=RBMX PE=1 SV=3	P38159	42 kDa	52	49	46	63	63	59	71	36	64	55	52	60
Vigilin OS=Homo sapiens OX=9606 GN=HDLBP PE=1 SV=2	Q00341	141 kDa	36	57	63	60	48	81	74	63	57	34	39	77
Eukaryotic translation initiation factor 3 subunit C OS=Homo sapiens OX=9606 GN=EIF3C PE=1 SV=1	Q99613	105 kDa	46	55	69	63	47	66	84	64	70	43	42	75
Dolichyl-diphosphooligosaccharide--protein glycosyltransferase subunit 1 OS=Homo sapiens OX=9606 GN=RPN1 PE=1 SV=1	P04843	69 kDa	56	61	63	84	51	49	63	53	65	64	58	71
Nucleoside diphosphate kinase A OS=Homo sapiens OX=9606 GN=NME1 PE=1 SV=1	P15531	17 kDa	40	19	31	35	27	34	22	26	24	22	17	17
Ezrin OS=Homo sapiens OX=9606 GN=EZR PE=1 SV=4	P15311	69 kDa	45	46	43	34	26	38	35	33	40	23	32	41
Heat shock 70 kDa protein 4L OS=Homo sapiens OX=9606 GN=HSPA4L PE=1 SV=3	O95757	95 kDa	41	51	49	45	23	54	41	37	60	22	31	43
Trifunctional enzyme subunit alpha, mitochondrial OS=Homo sapiens OX=9606 GN=HADHA PE=1 SV=2	P40939	83 kDa	69	68	83	59	63	69	68	68	63	50	55	76
Puromycin-sensitive aminopeptidase OS=Homo sapiens OX=9606 GN=NPEPPS PE=1 SV=2	P55786	103 kDa	50	80	62	54	49	77	62	67	65	44	43	56
Ornithine aminotransferase, mitochondrial OS=Homo sapiens OX=9606 GN=OAT PE=1 SV=1	P04181	49 kDa	74	52	75	72	63	69	59	56	74	64	70	82
Programmed cell death 6-interacting protein OS=Homo sapiens OX=9606 GN=PDCD6IP PE=1 SV=1	Q8WUM4	96 kDa	56	68	81	59	40	74	50	58	79	57	52	73
Thioredoxin-dependent peroxide reductase, mitochondrial OS=Homo sapiens OX=9606 GN=PRDX3 PE=1 SV=3	P30048	28 kDa	79	54	79	90	78	74	39	48	57	59	58	82
Threonine--tRNA ligase 1, cytoplasmic OS=Homo sapiens OX=9606 GN=TARS1 PE=1 SV=3	P26639	83 kDa	51	52	56	58	56	50	69	51	66	53	52	63
Valine--tRNA ligase OS=Homo sapiens OX=9606 GN=VARS1 PE=1 SV=4	P26640	140 kDa	49	57	73	57	40	83	54	52	71	30	56	85
Ribosomal L1 domain-containing protein 1 OS=Homo sapiens OX=9606 GN=RSL1D1 PE=1 SV=3	O76021	55 kDa	64	62	72	40	46	59	55	57	71	52	53	74
Polyadenylate-binding protein 4 OS=Homo sapiens OX=9606 GN=PABPC4 PE=1 SV=1	Q13310	71 kDa	17	15	19	14	11	14	10	14	17	12	15	18
RNA cytidine acetyltransferase OS=Homo sapiens OX=9606 GN=NAT10 PE=1 SV=2	Q9H0A0	116 kDa	43	64	93	52	39	88	62	57	83	40	39	57
Splicing factor U2AF 65 kDa subunit OS=Homo sapiens OX=9606 GN=U2AF2 PE=1 SV=4	P26368	54 kDa	69	51	64	82	54	69	49	62	64	57	66	82
40S ribosomal protein SA OS=Homo sapiens OX=9606 GN=RPSA PE=1 SV=4	P08865	33 kDa	63	57	57	83	71	72	53	53	64	76	77	71
Voltage-dependent anion-selective channel protein 2 OS=Homo sapiens OX=9606 GN=VDAC2 PE=1 SV=2	P45880	32 kDa	70	51	75	70	67	75	68	64	42	71	60	72
Hexokinase-1 OS=Homo sapiens OX=9606 GN=HK1 PE=1 SV=3	P19367	102 kDa	54	59	59	61	34	61	45	64	72	49	55	66
Nucleolar protein 56 OS=Homo sapiens OX=9606 GN=NOP56 PE=1 SV=4	O00567	66 kDa	49	56	67	58	43	61	48	44	68	59	41	64
ATP-dependent RNA helicase DDX1 OS=Homo sapiens OX=9606 GN=DDX1 PE=1 SV=2	Q92499	82 kDa	48	41	68	43	52	47	52	51	64	37	51	65
40S ribosomal protein S7 OS=Homo sapiens OX=9606 GN=RPS7 PE=1 SV=1	P62081	22 kDa	79	43	82	78	68	91	50	51	59	28	58	82
Protein disulfide-isomerase A6 OS=Homo sapiens OX=9606 GN=PDIA6 PE=1 SV=1	Q15084	48 kDa	71	69	68	72	54	67	70	63	70	58	73	77
DNA replication licensing factor MCM6 OS=Homo sapiens OX=9606 GN=MCM6 PE=1 SV=1	Q14566	93 kDa	55	63	55	50	52	52	63	62	68	46	48	53
Putative heat shock protein HSP 90-beta 2 OS=Homo sapiens OX=9606 GN=HSP90AB2P PE=1 SV=2	Q58FF8	44 kDa	0	0	0	0	0	0	0	0	14	0	0	0
Ran GTPase-activating protein 1 OS=Homo sapiens OX=9606 GN=RANGAP1 PE=1 SV=1	P46060	64 kDa	57	50	61	54	52	55	60	56	67	49	58	67
Nuclear pore complex protein Nup155 OS=Homo sapiens OX=9606 GN=NUP155 PE=1 SV=1	O75694	155 kDa	29	56	73	49	40	65	62	52	66	42	45	67
Transportin-1 OS=Homo sapiens OX=9606 GN=TNPO1 PE=1 SV=2	Q92973	102 kDa	48	62	85	58	51	60	50	58	72	45	44	73
Insulin-like growth factor 2 mRNA-binding protein 1 OS=Homo sapiens OX=9606 GN=IGF2BP1 PE=1 SV=2	Q9NZI8	63 kDa	57	64	57	82	52	54	55	57	59	55	60	62
3-hydroxyacyl-CoA dehydrogenase type-2 OS=Homo sapiens OX=9606 GN=HSD17B10 PE=1 SV=3	Q99714	27 kDa	72	41	78	84	80	84	58	59	50	51	65	98
40S ribosomal protein S5 OS=Homo sapiens OX=9606 GN=RPS5 PE=1 SV=4	P46782	23 kDa	76	53	77	58	55	90	40	52	69	52	57	78
Splicing factor 3B subunit 2 OS=Homo sapiens OX=9606 GN=SF3B2 PE=1 SV=2	Q13435	100 kDa	47	53	44	48	46	52	80	50	60	40	30	47
Host cell factor 1 OS=Homo sapiens OX=9606 GN=HCFC1 PE=1 SV=2	P51610	209 kDa	36	54	51	55	50	68	65	55	60	39	50	53
Scaffold attachment factor B1 OS=Homo sapiens OX=9606 GN=SAFB PE=1 SV=4	Q15424	103 kDa	46	76	59	66	55	60	75	85	66	48	42	48
40S ribosomal protein S3 OS=Homo sapiens OX=9606 GN=RPS3 PE=1 SV=2	P23396	27 kDa	63	38	51	59	61	70	59	43	49	42	52	55
40S ribosomal protein S4, X isoform OS=Homo sapiens OX=9606 GN=RPS4X PE=1 SV=2	P62701	30 kDa	46	38	40	56	53	78	61	43	50	45	52	52
Adenylate kinase 2, mitochondrial OS=Homo sapiens OX=9606 GN=AK2 PE=1 SV=2	P54819	26 kDa	75	40	58	57	75	89	73	47	58	36	58	55
Ubiquitin-associated protein 2-like OS=Homo sapiens OX=9606 GN=UBAP2L PE=1 SV=2	Q14157	115 kDa	56	64	72	60	60	76	95	68	67	35	33	63
Arginine--tRNA ligase, cytoplasmic OS=Homo sapiens OX=9606 GN=RARS1 PE=1 SV=2	P54136	75 kDa	46	54	49	42	36	46	56	40	35	58	62	62
Acetyl-CoA acetyltransferase, mitochondrial OS=Homo sapiens OX=9606 GN=ACAT1 PE=1 SV=1	P24752	45 kDa	55	57	64	56	56	72	51	51	61	48	66	70
Prohibitin-2 OS=Homo sapiens OX=9606 GN=PHB2 PE=1 SV=2	Q99623	33 kDa	58	41	61	53	49	66	48	48	54	50	57	65
Aspartate aminotransferase, mitochondrial OS=Homo sapiens OX=9606 GN=GOT2 PE=1 SV=3	P00505	48 kDa	38	51	57	46	47	54	47	44	60	41	58	70
60S acidic ribosomal protein P2 OS=Homo sapiens OX=9606 GN=RPLP2 PE=1 SV=1	P05387	12 kDa	78	52	101	73	74	82	52	56	83	42	61	70
Exosome RNA helicase MTR4 OS=Homo sapiens OX=9606 GN=MTREX PE=1 SV=3	P42285	118 kDa	41	59	80	56	40	65	46	53	70	36	31	64
Tyrosine--tRNA ligase, cytoplasmic OS=Homo sapiens OX=9606 GN=YARS1 PE=1 SV=4	P54577	59 kDa	60	40	49	66	37	45	47	37	50	34	53	62
MICOS complex subunit MIC60 OS=Homo sapiens OX=9606 GN=IMMT PE=1 SV=1	Q16891	84 kDa	54	53	51	51	39	43	52	50	61	32	36	42
Coatomer subunit gamma-1 OS=Homo sapiens OX=9606 GN=COPG1 PE=1 SV=1	Q9Y678	98 kDa	58	58	71	48	41	72	60	40	70	44	47	59
RNA-binding protein FUS OS=Homo sapiens OX=9606 GN=FUS PE=1 SV=1	P35637	53 kDa	69	70	66	67	57	67	58	59	63	27	48	57
Stomatin-like protein 2, mitochondrial OS=Homo sapiens OX=9606 GN=STOML2 PE=1 SV=1	Q9UJZ1	39 kDa	68	60	71	66	67	78	66	43	54	52	68	87
Probable ubiquitin carboxyl-terminal hydrolase FAF-X OS=Homo sapiens OX=9606 GN=USP9X PE=1 SV=4	Q93008	290 kDa	11	37	42	38	42	66	43	49	35	33	41	64
Peroxiredoxin-2 OS=Homo sapiens OX=9606 GN=PRDX2 PE=1 SV=5	P32119	22 kDa	60	27	45	58	45	57	28	35	38	25	46	56
CCR4-NOT transcription complex subunit 1 OS=Homo sapiens OX=9606 GN=CNOT1 PE=1 SV=2	A5YKK6	267 kDa	13	28	50	25	41	63	47	47	57	33	34	59
Nucleolar protein 58 OS=Homo sapiens OX=9606 GN=NOP58 PE=1 SV=1	Q9Y2X3	60 kDa	41	56	70	52	41	66	47	53	65	42	63	66
Radixin OS=Homo sapiens OX=9606 GN=RDX PE=1 SV=1	P35241	69 kDa	25	27	29	16	22	30	28	14	29	18	16	28
40S ribosomal protein S3a OS=Homo sapiens OX=9606 GN=RPS3A PE=1 SV=2	P61247	30 kDa	53	35	52	52	51	54	39	43	44	35	43	47
Complement component 1 Q subcomponent-binding protein, mitochondrial OS=Homo sapiens OX=9606 GN=C1QBP PE=1 SV=1	Q07021	31 kDa	71	51	47	82	71	71	81	51	49	76	70	81
ATP-dependent RNA helicase DHX30 OS=Homo sapiens OX=9606 GN=DHX30 PE=1 SV=1	Q7L2E3	134 kDa	31	58	57	46	37	57	44	38	57	37	39	61
Methionine--tRNA ligase, cytoplasmic OS=Homo sapiens OX=9606 GN=MARS1 PE=1 SV=2	P56192	101 kDa	41	57	67	47	49	63	38	48	60	37	49	58
60S ribosomal protein L5 OS=Homo sapiens OX=9606 GN=RPL5 PE=1 SV=3	P46777	34 kDa	48	40	60	62	49	51	46	50	61	47	62	58
Regulator of chromosome condensation OS=Homo sapiens OX=9606 GN=RCC1 PE=1 SV=1	P18754	45 kDa	54	43	42	83	53	59	60	51	38	61	55	48
Inorganic pyrophosphatase OS=Homo sapiens OX=9606 GN=PPA1 PE=1 SV=2	Q15181	33 kDa	55	35	39	50	59	52	63	41	35	75	54	64
14-3-3 protein gamma OS=Homo sapiens OX=9606 GN=YWHAG PE=1 SV=2	P61981	28 kDa	42	16	28	30	37	37	27	30	23	16	32	38
Double-stranded RNA-specific adenosine deaminase OS=Homo sapiens OX=9606 GN=ADAR PE=1 SV=4	P55265	136 kDa	31	58	51	52	36	48	49	59	52	37	38	46
Probable 28S rRNA (cytosine(4447)-C(5))-methyltransferase OS=Homo sapiens OX=9606 GN=NOP2 PE=1 SV=2	P46087	89 kDa	34	58	57	55	46	60	59	54	52	36	31	44
Eukaryotic translation initiation factor 4 gamma 2 OS=Homo sapiens OX=9606 GN=EIF4G2 PE=1 SV=1	P78344	102 kDa	50	50	57	45	42	60	45	52	60	35	28	53
5'-3' exoribonuclease 2 OS=Homo sapiens OX=9606 GN=XRN2 PE=1 SV=1	Q9H0D6	109 kDa	32	47	52	44	40	52	41	50	63	38	39	62
Annexin A2 OS=Homo sapiens OX=9606 GN=ANXA2 PE=1 SV=2	P07355	39 kDa	59	42	75	63	60	69	60	50	49	47	49	70
rRNA 2'-O-methyltransferase fibrillarin OS=Homo sapiens OX=9606 GN=FBL PE=1 SV=2	P22087	34 kDa	54	48	51	44	56	59	54	54	43	47	61	76
Transgelin-2 OS=Homo sapiens OX=9606 GN=TAGLN2 PE=1 SV=3	P37802	22 kDa	76	30	76	71	50	81	52	32	51	37	49	71
Serine hydroxymethyltransferase, mitochondrial OS=Homo sapiens OX=9606 GN=SHMT2 PE=1 SV=3	P34897	56 kDa	52	40	54	73	42	56	47	41	47	47	50	46
Eukaryotic translation initiation factor 5B OS=Homo sapiens OX=9606 GN=EIF5B PE=1 SV=4	O60841	139 kDa	30	44	58	48	37	55	62	53	63	24	41	65
Peroxiredoxin-4 OS=Homo sapiens OX=9606 GN=PRDX4 PE=1 SV=1	Q13162	31 kDa	45	22	33	54	41	57	38	27	27	40	44	52
ADP-ribosylation factor 1 OS=Homo sapiens OX=9606 GN=ARF1 PE=1 SV=2	P84077	21 kDa	98	46	53	86	63	54	40	54	48	47	39	43
60S ribosomal protein L7 OS=Homo sapiens OX=9606 GN=RPL7 PE=1 SV=1	P18124	29 kDa	54	35	52	42	46	53	47	37	44	31	35	53
Transcription elongation factor SPT6 OS=Homo sapiens OX=9606 GN=SUPT6H PE=1 SV=2	Q7KZ85	199 kDa	19	47	53	48	46	67	41	62	63	27	32	55
Parkinson disease protein 7 OS=Homo sapiens OX=9606 GN=PARK7 PE=1 SV=2	Q99497	20 kDa	75	37	62	57	43	67	37	48	47	40	51	81
Structural maintenance of chromosomes protein 2 OS=Homo sapiens OX=9606 GN=SMC2 PE=1 SV=2	O95347	136 kDa	23	39	42	37	23	47	59	44	59	24	27	69
Nucleosome assembly protein 1-like 1 OS=Homo sapiens OX=9606 GN=NAP1L1 PE=1 SV=1	P55209	45 kDa	62	41	48	97	52	39	41	49	55	46	54	56
Coatomer subunit beta' OS=Homo sapiens OX=9606 GN=COPB2 PE=1 SV=2	P35606	102 kDa	17	63	47	40	50	46	50	37	29	30	43	42
RNA-binding protein 14 OS=Homo sapiens OX=9606 GN=RBM14 PE=1 SV=2	Q96PK6	69 kDa	40	50	46	61	40	43	43	41	39	47	48	42
Nuclear pore complex protein Nup93 OS=Homo sapiens OX=9606 GN=NUP93 PE=1 SV=2	Q8N1F7	93 kDa	47	42	48	40	40	44	46	55	60	44	42	44
Citrate synthase, mitochondrial OS=Homo sapiens OX=9606 GN=CS PE=1 SV=2	O75390	52 kDa	49	59	52	57	46	61	72	45	44	41	48	55
Rab GDP dissociation inhibitor alpha OS=Homo sapiens OX=9606 GN=GDI1 PE=1 SV=2	P31150	51 kDa	28	23	11	23	12	12	19	18	16	21	26	19
Eukaryotic translation initiation factor 3 subunit E OS=Homo sapiens OX=9606 GN=EIF3E PE=1 SV=1	P60228	52 kDa	61	49	45	53	57	64	59	36	53	36	50	54
E3 ubiquitin-protein ligase UBR4 OS=Homo sapiens OX=9606 GN=UBR4 PE=1 SV=1	Q5T4S7	574 kDa	17	37	47	42	48	76	36	52	43	32	54	52
DnaJ homolog subfamily A member 1 OS=Homo sapiens OX=9606 GN=DNAJA1 PE=1 SV=2	P31689	45 kDa	63	43	58	46	55	56	57	39	45	35	47	64
Glutamine--tRNA ligase OS=Homo sapiens OX=9606 GN=QARS1 PE=1 SV=1	P47897	88 kDa	38	44	50	47	37	41	32	38	64	36	36	50
Small subunit processome component 20 homolog OS=Homo sapiens OX=9606 GN=UTP20 PE=1 SV=3	O75691	318 kDa	11	32	57	34	39	68	34	58	44	22	33	61
Heterogeneous nuclear ribonucleoprotein H3 OS=Homo sapiens OX=9606 GN=HNRNPH3 PE=1 SV=2	P31942	37 kDa	46	49	54	58	59	57	65	42	38	59	55	56
Dynactin subunit 1 OS=Homo sapiens OX=9606 GN=DCTN1 PE=1 SV=3	Q14203	142 kDa	27	42	52	42	33	57	66	44	43	24	41	48
N-alpha-acetyltransferase 15, NatA auxiliary subunit OS=Homo sapiens OX=9606 GN=NAA15 PE=1 SV=1	Q9BXJ9	101 kDa	44	49	61	43	26	44	44	46	59	40	34	55
Apoptotic chromatin condensation inducer in the nucleus OS=Homo sapiens OX=9606 GN=ACIN1 PE=1 SV=2	Q9UKV3	152 kDa	23	50	48	32	35	44	71	55	44	30	32	42
ATP-dependent RNA helicase DDX39A OS=Homo sapiens OX=9606 GN=DDX39A PE=1 SV=2	O00148	49 kDa	16	10	17	17	13	14	17	10	16	13	12	14
Glycine--tRNA ligase OS=Homo sapiens OX=9606 GN=GARS1 PE=1 SV=3	P41250	83 kDa	48	55	47	32	33	46	48	34	50	30	48	55
AP-2 complex subunit beta OS=Homo sapiens OX=9606 GN=AP2B1 PE=1 SV=1	P63010	105 kDa	33	34	31	36	23	44	23	19	37	31	15	31
Exosome complex exonuclease RRP44 OS=Homo sapiens OX=9606 GN=DIS3 PE=1 SV=2	Q9Y2L1	109 kDa	30	51	44	44	39	52	48	43	54	37	30	52
Peroxisomal multifunctional enzyme type 2 OS=Homo sapiens OX=9606 GN=HSD17B4 PE=1 SV=3	P51659	80 kDa	49	51	58	44	48	58	46	43	53	39	49	68
Dihydrolipoyl dehydrogenase, mitochondrial OS=Homo sapiens OX=9606 GN=DLD PE=1 SV=2	P09622	54 kDa	44	55	65	32	38	59	54	55	60	28	52	77
40S ribosomal protein S2 OS=Homo sapiens OX=9606 GN=RPS2 PE=1 SV=2	P15880	31 kDa	44	36	51	37	47	51	38	35	38	42	39	53
GMP synthase [glutamine-hydrolyzing] OS=Homo sapiens OX=9606 GN=GMPS PE=1 SV=1	P49915	77 kDa	46	45	40	32	43	42	55	33	44	41	36	57
Plasminogen activator inhibitor 1 RNA-binding protein OS=Homo sapiens OX=9606 GN=SERBP1 PE=1 SV=2	Q8NC51	45 kDa	68	58	39	46	30	37	54	25	49	25	26	54
Kinectin OS=Homo sapiens OX=9606 GN=KTN1 PE=1 SV=1	Q86UP2	156 kDa	16	43	27	46	32	35	78	41	32	32	25	47
Serrate RNA effector molecule homolog OS=Homo sapiens OX=9606 GN=SRRT PE=1 SV=1	Q9BXP5	101 kDa	35	59	49	34	37	53	55	37	47	36	51	41
RuvB-like 2 OS=Homo sapiens OX=9606 GN=RUVBL2 PE=1 SV=3	Q9Y230	51 kDa	52	40	38	60	44	47	43	42	45	47	53	48
Calcyclin-binding protein OS=Homo sapiens OX=9606 GN=CACYBP PE=1 SV=2	Q9HB71	26 kDa	59	36	39	45	52	66	69	43	49	29	42	51
THO complex subunit 4 OS=Homo sapiens OX=9606 GN=ALYREF PE=1 SV=3	Q86V81	27 kDa	46	43	59	39	33	74	30	57	82	38	40	67
Keratin, type I cytoskeletal 9 OS=Homo sapiens OX=9606 GN=KRT9 PE=1 SV=3	P35527	62 kDa	5	9	32	15	32	55	34	78	64	57	146	52
Nuclear pore complex protein Nup160 OS=Homo sapiens OX=9606 GN=NUP160 PE=1 SV=3	Q12769	162 kDa	17	39	86	32	32	71	42	70	60	30	43	65
THO complex subunit 2 OS=Homo sapiens OX=9606 GN=THOC2 PE=1 SV=2	Q8NI27	183 kDa	28	40	56	32	38	61	49	54	53	27	34	52
DNA-directed RNA polymerase I subunit RPA1 OS=Homo sapiens OX=9606 GN=POLR1A PE=1 SV=2	O95602	195 kDa	19	48	59	44	38	75	34	56	50	20	27	55
Adenosylhomocysteinase OS=Homo sapiens OX=9606 GN=AHCY PE=1 SV=4	P23526	48 kDa	55	42	42	58	37	59	46	36	51	30	48	57
Eukaryotic translation initiation factor 3 subunit L OS=Homo sapiens OX=9606 GN=EIF3L PE=1 SV=1	Q9Y262	67 kDa	50	42	49	47	32	48	36	38	47	35	46	50
Apoptosis-inducing factor 1, mitochondrial OS=Homo sapiens OX=9606 GN=AIFM1 PE=1 SV=1	O95831	67 kDa	43	41	47	53	41	41	39	50	40	41	42	45
6-phosphogluconate dehydrogenase, decarboxylating OS=Homo sapiens OX=9606 GN=PGD PE=1 SV=3	P52209	53 kDa	52	38	39	49	43	58	57	36	46	50	49	56
Peptidyl-prolyl cis-trans isomerase B OS=Homo sapiens OX=9606 GN=PPIB PE=1 SV=2	P23284	24 kDa	49	40	54	48	42	45	22	40	41	37	46	51
Scaffold attachment factor B2 OS=Homo sapiens OX=9606 GN=SAFB2 PE=1 SV=1	Q14151	107 kDa	5	12	12	11	9	10	15	11	13	11	6	13
Phosphate carrier protein, mitochondrial OS=Homo sapiens OX=9606 GN=SLC25A3 PE=1 SV=2	Q00325	40 kDa	23	25	36	35	54	53	43	33	38	28	35	62
Aspartate--tRNA ligase, cytoplasmic OS=Homo sapiens OX=9606 GN=DARS1 PE=1 SV=2	P14868	57 kDa	34	39	32	55	41	34	38	40	37	34	41	37
Proliferating cell nuclear antigen OS=Homo sapiens OX=9606 GN=PCNA PE=1 SV=1	P12004	29 kDa	56	32	63	49	52	57	42	49	46	53	46	62
Cell division cycle 5-like protein OS=Homo sapiens OX=9606 GN=CDC5L PE=1 SV=2	Q99459	92 kDa	35	46	49	54	43	32	42	43	53	32	33	37
Ribosome-binding protein 1 OS=Homo sapiens OX=9606 GN=RRBP1 PE=1 SV=5	Q9P2E9	152 kDa	24	54	45	35	45	45	74	48	36	24	27	44
DNA-(apurinic or apyrimidinic site) endonuclease OS=Homo sapiens OX=9606 GN=APEX1 PE=1 SV=2	P27695	36 kDa	53	34	53	47	44	58	47	35	40	40	41	58
DNA topoisomerase 1 OS=Homo sapiens OX=9606 GN=TOP1 PE=1 SV=2	P11387	91 kDa	26	48	37	41	30	37	40	40	47	22	30	34
High mobility group protein B1 OS=Homo sapiens OX=9606 GN=HMGB1 PE=1 SV=3	P09429	25 kDa	71	36	42	48	42	63	66	40	41	29	17	45
Cell cycle and apoptosis regulator protein 2 OS=Homo sapiens OX=9606 GN=CCAR2 PE=1 SV=2	Q8N163	103 kDa	30	47	46	44	29	50	61	41	54	31	37	46
Plectin OS=Homo sapiens OX=9606 GN=PLEC PE=1 SV=3	Q15149	532 kDa	4	22	16	22	30	37	25	44	19	23	35	35
Importin-9 OS=Homo sapiens OX=9606 GN=IPO9 PE=1 SV=3	Q96P70	116 kDa	39	56	64	45	32	65	38	39	58	32	43	61
Tyrosine-protein kinase BAZ1B OS=Homo sapiens OX=9606 GN=BAZ1B PE=1 SV=2	Q9UIG0	171 kDa	13	35	53	32	37	62	33	51	46	20	33	45
14-3-3 protein eta OS=Homo sapiens OX=9606 GN=YWHAH PE=1 SV=4	Q04917	28 kDa	22	16	20	27	23	40	41	21	12	13	25	29
Enhancer of mRNA-decapping protein 4 OS=Homo sapiens OX=9606 GN=EDC4 PE=1 SV=1	Q6P2E9	152 kDa	22	55	47	42	48	56	43	47	47	33	40	50
Drebrin OS=Homo sapiens OX=9606 GN=DBN1 PE=1 SV=4	Q16643	71 kDa	42	60	48	50	35	56	48	50	48	36	34	43
Nucleolar and coiled-body phosphoprotein 1 OS=Homo sapiens OX=9606 GN=NOLC1 PE=1 SV=2	Q14978	74 kDa	32	29	41	39	27	43	35	24	45	19	26	52
Ras GTPase-activating protein-binding protein 1 OS=Homo sapiens OX=9606 GN=G3BP1 PE=1 SV=1	Q13283	52 kDa	44	44	39	34	41	42	43	33	41	41	45	55
60S ribosomal protein L9 OS=Homo sapiens OX=9606 GN=RPL9 PE=1 SV=1	P32969	22 kDa	66	43	38	52	47	62	41	48	29	30	32	81
Band 4.1-like protein 2 OS=Homo sapiens OX=9606 GN=EPB41L2 PE=1 SV=1	O43491	113 kDa	16	43	40	34	41	44	58	44	40	25	28	43
ATP-dependent RNA helicase DDX18 OS=Homo sapiens OX=9606 GN=DDX18 PE=1 SV=2	Q9NVP1	75 kDa	35	35	36	28	31	32	32	39	37	40	43	34
Serine/arginine repetitive matrix protein 2 OS=Homo sapiens OX=9606 GN=SRRM2 PE=1 SV=2	Q9UQ35	300 kDa	18	36	33	33	62	46	57	46	53	44	50	44
Rho GDP-dissociation inhibitor 1 OS=Homo sapiens OX=9606 GN=ARHGDIA PE=1 SV=3	P52565	23 kDa	62	33	43	63	46	69	50	36	40	46	54	49
Isoleucine--tRNA ligase, mitochondrial OS=Homo sapiens OX=9606 GN=IARS2 PE=1 SV=2	Q9NSE4	114 kDa	27	45	45	25	28	44	35	34	45	23	37	54
Leukotriene A-4 hydrolase OS=Homo sapiens OX=9606 GN=LTA4H PE=1 SV=2	P09960	69 kDa	38	44	43	38	28	40	42	50	45	37	46	57
Cold shock domain-containing protein E1 OS=Homo sapiens OX=9606 GN=CSDE1 PE=1 SV=2	O75534	89 kDa	36	33	30	41	29	30	35	33	52	27	20	45
Heterogeneous nuclear ribonucleoprotein D-like OS=Homo sapiens OX=9606 GN=HNRNPDL PE=1 SV=3	O14979	46 kDa	51	37	46	36	33	46	36	36	46	34	37	52
Serine/arginine-rich splicing factor 3 OS=Homo sapiens OX=9606 GN=SRSF3 PE=1 SV=1	P84103	19 kDa	57	13	60	61	39	53	46	27	45	30	41	71
Enoyl-CoA hydratase, mitochondrial OS=Homo sapiens OX=9606 GN=ECHS1 PE=1 SV=4	P30084	31 kDa	46	28	42	62	50	76	53	42	34	44	42	43
Elongation factor 1-delta OS=Homo sapiens OX=9606 GN=EEF1D PE=1 SV=5	P29692	31 kDa	54	42	45	51	45	41	44	40	50	45	48	39
DNA replication licensing factor MCM5 OS=Homo sapiens OX=9606 GN=MCM5 PE=1 SV=5	P33992	82 kDa	39	40	32	29	41	32	30	29	44	22	37	36
Probable ATP-dependent RNA helicase DDX46 OS=Homo sapiens OX=9606 GN=DDX46 PE=1 SV=2	Q7L014	117 kDa	25	39	36	38	34	40	48	32	47	31	24	41
Titin OS=Homo sapiens OX=9606 GN=TTN PE=1 SV=4	Q8WZ42	3816 kDa	2	3	3	3	5	0	4	4	2	0	3	4
SUMO-activating enzyme subunit 2 OS=Homo sapiens OX=9606 GN=UBA2 PE=1 SV=2	Q9UBT2	71 kDa	43	34	47	36	33	43	42	37	66	32	27	39
Ubiquitin carboxyl-terminal hydrolase 7 OS=Homo sapiens OX=9606 GN=USP7 PE=1 SV=2	Q93009	128 kDa	19	39	41	33	24	54	44	37	57	22	38	64
Histone-binding protein RBBP7 OS=Homo sapiens OX=9606 GN=RBBP7 PE=1 SV=1	Q16576	48 kDa	52	34	43	35	35	36	50	33	40	38	44	46
60S ribosomal protein L7a OS=Homo sapiens OX=9606 GN=RPL7A PE=1 SV=2	P62424	30 kDa	49	39	50	41	40	57	42	46	41	30	39	46
General vesicular transport factor p115 OS=Homo sapiens OX=9606 GN=USO1 PE=1 SV=2	O60763	108 kDa	35	48	56	47	36	56	51	52	47	32	33	51
UDP-glucose:glycoprotein glucosyltransferase 1 OS=Homo sapiens OX=9606 GN=UGGT1 PE=1 SV=3	Q9NYU2	177 kDa	8	41	48	24	21	68	19	47	46	17	30	49
Ubiquitin carboxyl-terminal hydrolase 5 OS=Homo sapiens OX=9606 GN=USP5 PE=1 SV=2	P45974	96 kDa	39	38	41	44	41	39	38	41	50	28	36	48
Nuclear pore complex protein Nup133 OS=Homo sapiens OX=9606 GN=NUP133 PE=1 SV=2	Q8WUM0	129 kDa	16	37	65	26	31	59	28	50	66	23	27	63
Microtubule-associated protein 1B OS=Homo sapiens OX=9606 GN=MAP1B PE=1 SV=2	P46821	271 kDa	10	39	30	30	56	56	53	46	31	31	69	38
40S ribosomal protein S8 OS=Homo sapiens OX=9606 GN=RPS8 PE=1 SV=2	P62241	24 kDa	54	34	44	54	55	56	40	41	34	35	47	37
40S ribosomal protein S17 OS=Homo sapiens OX=9606 GN=RPS17 PE=1 SV=2	P08708	16 kDa	70	21	58	69	60	58	32	38	33	28	45	54
26S proteasome regulatory subunit 6B OS=Homo sapiens OX=9606 GN=PSMC4 PE=1 SV=2	P43686	47 kDa	59	43	54	40	43	47	49	41	34	28	46	50
ELAV-like protein 1 OS=Homo sapiens OX=9606 GN=ELAVL1 PE=1 SV=2	Q15717	36 kDa	33	38	43	49	48	44	52	38	38	44	39	46
60S ribosomal protein L18 OS=Homo sapiens OX=9606 GN=RPL18 PE=1 SV=2	Q07020	22 kDa	42	37	58	39	43	55	34	37	35	35	43	64
Creatine kinase U-type, mitochondrial OS=Homo sapiens OX=9606 GN=CKMT1A PE=1 SV=1	P12532	47 kDa	31	32	43	35	33	51	44	47	35	31	37	59
Keratin, type II cytoskeletal 2 epidermal OS=Homo sapiens OX=9606 GN=KRT2 PE=1 SV=2	P35908	65 kDa	2	13	130	5	29	22	26	25	27	42	60	26
Membrane-associated progesterone receptor component 1 OS=Homo sapiens OX=9606 GN=PGRMC1 PE=1 SV=3	O00264	22 kDa	61	27	50	67	52	55	37	32	41	33	43	48
26S proteasome non-ATPase regulatory subunit 3 OS=Homo sapiens OX=9606 GN=PSMD3 PE=1 SV=2	O43242	61 kDa	36	42	34	41	26	35	46	33	39	39	49	60
Caprin-1 OS=Homo sapiens OX=9606 GN=CAPRIN1 PE=1 SV=2	Q14444	78 kDa	47	71	55	49	37	54	51	56	56	25	28	47
Lamina-associated polypeptide 2, isoforms beta/gamma OS=Homo sapiens OX=9606 GN=TMPO PE=1 SV=2	P42167	51 kDa	24	25	19	24	18	17	23	15	20	22	14	12
Serine/arginine-rich splicing factor 1 OS=Homo sapiens OX=9606 GN=SRSF1 PE=1 SV=2	Q07955	28 kDa	34	26	38	40	42	48	27	32	38	34	43	39
Aconitate hydratase, mitochondrial OS=Homo sapiens OX=9606 GN=ACO2 PE=1 SV=2	Q99798	85 kDa	33	33	42	35	39	34	35	46	49	39	33	27
Nodal modulator 3 OS=Homo sapiens OX=9606 GN=NOMO3 PE=1 SV=2	P69849 (+1)	134 kDa	22	49	41	30	39	55	47	49	46	24	39	46
Extended synaptotagmin-1 OS=Homo sapiens OX=9606 GN=ESYT1 PE=1 SV=1	Q9BSJ8	123 kDa	18	33	51	36	28	46	30	37	55	26	30	53
Lamina-associated polypeptide 2, isoform alpha OS=Homo sapiens OX=9606 GN=TMPO PE=1 SV=2	P42166	75 kDa	40	52	36	38	38	33	46	42	47	34	31	38
AP-1 complex subunit beta-1 OS=Homo sapiens OX=9606 GN=AP1B1 PE=1 SV=2	Q10567	105 kDa	33	37	43	41	29	31	42	29	49	31	18	45
RuvB-like 1 OS=Homo sapiens OX=9606 GN=RUVBL1 PE=1 SV=1	Q9Y265	50 kDa	51	37	47	57	47	37	42	35	34	55	52	39
Ubiquitin carboxyl-terminal hydrolase isozyme L1 OS=Homo sapiens OX=9606 GN=UCHL1 PE=1 SV=2	P09936	25 kDa	63	34	41	59	43	51	40	25	28	38	48	70
Ras-related protein Rab-1B OS=Homo sapiens OX=9606 GN=RAB1B PE=1 SV=1	Q9H0U4	22 kDa	35	25	31	27	27	27	18	17	17	17	22	33
Pyruvate dehydrogenase E1 component subunit beta, mitochondrial OS=Homo sapiens OX=9606 GN=PDHB PE=1 SV=3	P11177	39 kDa	32	30	49	46	41	48	40	30	34	45	36	45
RNA cytosine C(5)-methyltransferase NSUN2 OS=Homo sapiens OX=9606 GN=NSUN2 PE=1 SV=2	Q08J23	86 kDa	30	37	34	36	29	42	36	36	45	26	30	41
TAR DNA-binding protein 43 OS=Homo sapiens OX=9606 GN=TARDBP PE=1 SV=1	Q13148	45 kDa	53	42	54	45	39	57	48	32	44	35	43	48
Protein RCC2 OS=Homo sapiens OX=9606 GN=RCC2 PE=1 SV=2	Q9P258	56 kDa	25	27	31	25	26	24	28	28	30	38	25	43
Thyroid hormone receptor-associated protein 3 OS=Homo sapiens OX=9606 GN=THRAP3 PE=1 SV=2	Q9Y2W1	109 kDa	28	42	38	29	23	40	53	37	36	24	20	37
60S ribosomal protein L10 OS=Homo sapiens OX=9606 GN=RPL10 PE=1 SV=4	P27635	25 kDa	40	24	54	48	35	44	40	27	31	34	43	66
40S ribosomal protein S15 OS=Homo sapiens OX=9606 GN=RPS15 PE=1 SV=2	P62841	17 kDa	64	25	62	52	45	42	26	38	55	25	33	62
Serine/threonine-protein phosphatase PP1-gamma catalytic subunit OS=Homo sapiens OX=9606 GN=PPP1CC PE=1 SV=1	P36873	37 kDa	4	0	4	6	0	0	7	5	0	11	6	7
Serine/threonine-protein phosphatase PP1-alpha catalytic subunit OS=Homo sapiens OX=9606 GN=PPP1CA PE=1 SV=1	P62136	38 kDa	45	38	39	36	40	53	48	43	33	43	37	52
DNA-directed RNA polymerase II subunit RPB1 OS=Homo sapiens OX=9606 GN=POLR2A PE=1 SV=2	P24928	217 kDa	11	31	38	27	30	43	35	36	35	23	27	39
Protein PRRC2A OS=Homo sapiens OX=9606 GN=PRRC2A PE=1 SV=3	P48634	229 kDa	19	30	29	21	30	40	63	41	37	19	18	31
60S ribosomal protein L15 OS=Homo sapiens OX=9606 GN=RPL15 PE=1 SV=2	P61313	24 kDa	39	31	30	35	26	36	22	16	27	17	21	34
Adenylyl cyclase-associated protein 1 OS=Homo sapiens OX=9606 GN=CAP1 PE=1 SV=5	Q01518	52 kDa	42	43	28	32	26	49	33	28	33	22	41	49
Superoxide dismutase [Cu-Zn] OS=Homo sapiens OX=9606 GN=SOD1 PE=1 SV=2	P00441	16 kDa	55	29	45	45	43	59	38	36	51	26	33	72
E3 ubiquitin-protein ligase TRIP12 OS=Homo sapiens OX=9606 GN=TRIP12 PE=1 SV=1	Q14669	220 kDa	12	42	41	27	31	50	47	47	60	23	31	40
Vacuolar protein sorting-associated protein 35 OS=Homo sapiens OX=9606 GN=VPS35 PE=1 SV=2	Q96QK1	92 kDa	50	59	49	43	43	50	39	30	55	27	50	37
Telomere-associated protein RIF1 OS=Homo sapiens OX=9606 GN=RIF1 PE=1 SV=2	Q5UIP0	274 kDa	3	27	36	34	46	44	38	37	29	27	32	39
ATP-binding cassette sub-family F member 1 OS=Homo sapiens OX=9606 GN=ABCF1 PE=1 SV=2	Q8NE71	96 kDa	35	42	41	41	16	48	48	29	38	26	27	40
Eukaryotic translation initiation factor 3 subunit D OS=Homo sapiens OX=9606 GN=EIF3D PE=1 SV=1	O15371	64 kDa	40	46	34	56	24	35	32	33	32	42	34	45
KH domain-containing, RNA-binding, signal transduction-associated protein 1 OS=Homo sapiens OX=9606 GN=KHDRBS1 PE=1 SV=1	Q07666	48 kDa	39	44	37	44	25	31	36	29	33	21	34	43
Fanconi anemia group I protein OS=Homo sapiens OX=9606 GN=FANCI PE=1 SV=4	Q9NVI1	149 kDa	17	27	38	22	17	49	28	40	52	20	23	52
Lysine--tRNA ligase OS=Homo sapiens OX=9606 GN=KARS1 PE=1 SV=3	Q15046	68 kDa	34	38	40	28	29	31	38	40	38	29	32	37
Proline-, glutamic acid- and leucine-rich protein 1 OS=Homo sapiens OX=9606 GN=PELP1 PE=1 SV=2	Q8IZL8	120 kDa	23	34	59	35	28	58	26	50	52	25	40	46
SWI/SNF complex subunit SMARCC1 OS=Homo sapiens OX=9606 GN=SMARCC1 PE=1 SV=3	Q92922	123 kDa	24	46	41	27	29	51	38	47	45	18	26	53
Protein transport protein Sec31A OS=Homo sapiens OX=9606 GN=SEC31A PE=1 SV=3	O94979	133 kDa	22	39	49	28	21	46	36	36	43	22	26	52
60S ribosomal protein L13 OS=Homo sapiens OX=9606 GN=RPL13 PE=1 SV=4	P26373	24 kDa	28	26	43	34	27	45	39	30	31	24	26	27
Glycogen debranching enzyme OS=Homo sapiens OX=9606 GN=AGL PE=1 SV=3	P35573	175 kDa	16	28	34	31	23	50	24	44	44	19	24	49
Protein PRRC2C OS=Homo sapiens OX=9606 GN=PRRC2C PE=1 SV=4	Q9Y520	317 kDa	11	33	17	24	24	25	50	39	36	15	33	32
Presequence protease, mitochondrial OS=Homo sapiens OX=9606 GN=PITRM1 PE=1 SV=3	Q5JRX3	117 kDa	15	24	37	26	23	33	32	34	38	19	18	43
Cysteine and histidine-rich domain-containing protein 1 OS=Homo sapiens OX=9606 GN=CHORDC1 PE=1 SV=2	Q9UHD1	37 kDa	32	33	36	27	20	37	29	32	38	22	36	37
40S ribosomal protein S6 OS=Homo sapiens OX=9606 GN=RPS6 PE=1 SV=1	P62753	29 kDa	40	32	41	49	39	44	42	40	44	26	45	38
Histone-binding protein RBBP4 OS=Homo sapiens OX=9606 GN=RBBP4 PE=1 SV=3	Q09028	48 kDa	27	24	23	16	23	21	30	25	20	22	23	31
60S ribosomal protein L8 OS=Homo sapiens OX=9606 GN=RPL8 PE=1 SV=2	P62917	28 kDa	32	26	39	33	34	44	44	28	29	31	29	39
Sideroflexin-1 OS=Homo sapiens OX=9606 GN=SFXN1 PE=1 SV=4	Q9H9B4	36 kDa	29	32	50	35	44	45	30	41	44	38	37	44
Succinate dehydrogenase [ubiquinone] flavoprotein subunit, mitochondrial OS=Homo sapiens OX=9606 GN=SDHA PE=1 SV=2	P31040	73 kDa	26	34	40	30	33	33	46	33	47	38	36	49
Cullin-4B OS=Homo sapiens OX=9606 GN=CUL4B PE=1 SV=4	Q13620	104 kDa	31	36	34	36	30	39	34	31	41	30	20	35
Protein arginine N-methyltransferase 5 OS=Homo sapiens OX=9606 GN=PRMT5 PE=1 SV=4	O14744	73 kDa	30	35	43	23	21	36	23	25	39	29	36	41
60S ribosomal protein L12 OS=Homo sapiens OX=9606 GN=RPL12 PE=1 SV=1	P30050	18 kDa	53	37	58	53	46	41	33	39	41	38	38	37
A-kinase anchor protein 12 OS=Homo sapiens OX=9606 GN=AKAP12 PE=1 SV=4	Q02952	191 kDa	11	40	29	38	41	50	39	50	26	30	59	42
RNA-splicing ligase RtcB homolog OS=Homo sapiens OX=9606 GN=RTCB PE=1 SV=1	Q9Y3I0	55 kDa	39	28	31	28	23	32	27	26	34	21	34	48
Signal recognition particle subunit SRP68 OS=Homo sapiens OX=9606 GN=SRP68 PE=1 SV=2	Q9UHB9	71 kDa	32	27	46	38	36	41	37	38	44	27	37	39
40S ribosomal protein S10 OS=Homo sapiens OX=9606 GN=RPS10 PE=1 SV=1	P46783	19 kDa	48	26	31	42	38	41	37	29	32	27	39	44
U2 snRNP-associated SURP motif-containing protein OS=Homo sapiens OX=9606 GN=U2SURP PE=1 SV=2	O15042	118 kDa	10	33	29	15	24	40	23	28	37	23	19	49
STE20-like serine/threonine-protein kinase OS=Homo sapiens OX=9606 GN=SLK PE=1 SV=1	Q9H2G2	143 kDa	13	34	29	24	34	47	53	26	25	14	22	41
Single-stranded DNA-binding protein, mitochondrial OS=Homo sapiens OX=9606 GN=SSBP1 PE=1 SV=1	Q04837	17 kDa	51	29	66	55	47	56	23	31	41	36	47	45
Serine/threonine-protein phosphatase PP1-beta catalytic subunit OS=Homo sapiens OX=9606 GN=PPP1CB PE=1 SV=3	P62140	37 kDa	15	8	10	12	12	13	16	11	5	13	10	18
Catenin alpha-1 OS=Homo sapiens OX=9606 GN=CTNNA1 PE=1 SV=1	P35221	100 kDa	29	39	46	32	31	40	39	33	42	23	23	34
Malate dehydrogenase, cytoplasmic OS=Homo sapiens OX=9606 GN=MDH1 PE=1 SV=4	P40925	36 kDa	32	30	41	35	29	39	34	30	36	38	39	66
Nuclear pore complex protein Nup98-Nup96 OS=Homo sapiens OX=9606 GN=NUP98 PE=1 SV=4	P52948	198 kDa	10	33	39	26	28	40	33	35	37	29	23	26
Phosphatidylethanolamine-binding protein 1 OS=Homo sapiens OX=9606 GN=PEBP1 PE=1 SV=3	P30086	21 kDa	59	29	43	58	44	55	26	32	30	31	47	54
ATP-binding cassette sub-family E member 1 OS=Homo sapiens OX=9606 GN=ABCE1 PE=1 SV=1	P61221	67 kDa	25	29	47	32	24	39	29	27	42	31	33	45
Transducin beta-like protein 3 OS=Homo sapiens OX=9606 GN=TBL3 PE=1 SV=2	Q12788	89 kDa	16	31	49	32	32	36	39	47	41	26	26	39
Hypoxanthine-guanine phosphoribosyltransferase OS=Homo sapiens OX=9606 GN=HPRT1 PE=1 SV=2	P00492	25 kDa	52	24	40	47	37	46	32	30	30	27	34	53
pre-rRNA 2'-O-ribose RNA methyltransferase FTSJ3 OS=Homo sapiens OX=9606 GN=FTSJ3 PE=1 SV=2	Q8IY81	97 kDa	23	50	45	36	27	41	27	39	51	20	23	49
E2 ubiquitin-conjugating enzyme OS=Homo sapiens OX=9606 GN=UBE2O PE=1 SV=3	sp|Q9C0C9|UBE2O_HUMAN	141 kDa	19	34	22	23	29	46	30	48	36	18	22	38
DNA (cytosine-5)-methyltransferase 1 OS=Homo sapiens OX=9606 GN=DNMT1 PE=1 SV=2	P26358	183 kDa	11	35	27	15	31	38	47	20	30	14	14	33
Dolichyl-diphosphooligosaccharide--protein glycosyltransferase 48 kDa subunit OS=Homo sapiens OX=9606 GN=DDOST PE=1 SV=4	P39656	51 kDa	37	33	38	32	34	37	31	20	39	26	37	43
26S proteasome regulatory subunit 8 OS=Homo sapiens OX=9606 GN=PSMC5 PE=1 SV=1	P62195	46 kDa	32	23	32	33	37	37	33	22	33	33	35	40
Protein enabled homolog OS=Homo sapiens OX=9606 GN=ENAH PE=1 SV=2	Q8N8S7	67 kDa	40	42	33	39	27	34	41	34	46	33	36	37
Eukaryotic translation initiation factor 3 subunit I OS=Homo sapiens OX=9606 GN=EIF3I PE=1 SV=1	Q13347	37 kDa	32	26	38	28	31	37	32	33	24	43	42	46
Pre-mRNA-processing factor 6 OS=Homo sapiens OX=9606 GN=PRPF6 PE=1 SV=1	O94906	107 kDa	14	35	28	24	24	32	35	24	35	22	17	23
ER membrane protein complex subunit 1 OS=Homo sapiens OX=9606 GN=EMC1 PE=1 SV=1	Q8N766	112 kDa	22	38	44	32	34	39	29	38	39	29	23	34
Glutamate dehydrogenase 1, mitochondrial OS=Homo sapiens OX=9606 GN=GLUD1 PE=1 SV=2	P00367	61 kDa	28	30	25	42	34	35	33	25	25	41	43	38
Glucosidase 2 subunit beta OS=Homo sapiens OX=9606 GN=PRKCSH PE=1 SV=2	P14314	59 kDa	38	41	30	36	32	32	33	32	33	29	38	31
Ribosomal RNA processing protein 1 homolog B OS=Homo sapiens OX=9606 GN=RRP1B PE=1 SV=3	Q14684	84 kDa	20	30	29	39	24	29	29	43	46	24	16	29
Bcl-2-associated transcription factor 1 OS=Homo sapiens OX=9606 GN=BCLAF1 PE=1 SV=2	Q9NYF8	106 kDa	15	23	26	23	21	27	34	33	24	14	16	26
Putative heat shock protein HSP 90-alpha A4 OS=Homo sapiens OX=9606 GN=HSP90AA4P PE=5 SV=1	Q58FG1	48 kDa	0	0	0	0	2	0	0	0	5	0	0	0
4F2 cell-surface antigen heavy chain OS=Homo sapiens OX=9606 GN=SLC3A2 PE=1 SV=3	P08195	68 kDa	19	35	30	26	27	38	27	35	41	24	30	39
E3 ubiquitin-protein ligase HECTD1 OS=Homo sapiens OX=9606 GN=HECTD1 PE=1 SV=3	Q9ULT8	289 kDa	13	31	29	25	25	45	20	46	33	24	37	46
Myosin-11 OS=Homo sapiens OX=9606 GN=MYH11 PE=1 SV=3	P35749	227 kDa	0	3	0	0	0	0	0	0	3	0	0	0
Core histone macro-H2A.2 OS=Homo sapiens OX=9606 GN=MACROH2A2 PE=1 SV=3	Q9P0M6	40 kDa	21	31	44	40	40	35	38	26	32	29	42	35
Transformation/transcription domain-associated protein OS=Homo sapiens OX=9606 GN=TRRAP PE=1 SV=3	Q9Y4A5	438 kDa	2	29	20	18	29	41	18	28	22	24	39	33
Eukaryotic translation initiation factor 3 subunit F OS=Homo sapiens OX=9606 GN=EIF3F PE=1 SV=1	O00303	38 kDa	38	29	40	24	22	51	38	30	39	18	47	44
Dynamin-1-like protein OS=Homo sapiens OX=9606 GN=DNM1L PE=1 SV=2	O00429	82 kDa	32	36	37	34	33	34	48	29	40	37	32	35
Ras-related protein Rab-1A OS=Homo sapiens OX=9606 GN=RAB1A PE=1 SV=3	P62820	23 kDa	46	21	33	52	43	40	29	23	23	32	44	36
Large proline-rich protein BAG6 OS=Homo sapiens OX=9606 GN=BAG6 PE=1 SV=2	P46379	119 kDa	26	32	38	33	31	30	42	37	36	19	25	40
Proteasome activator complex subunit 3 OS=Homo sapiens OX=9606 GN=PSME3 PE=1 SV=1	P61289	30 kDa	37	19	28	32	36	45	34	29	22	40	36	33
26S proteasome regulatory subunit 6A OS=Homo sapiens OX=9606 GN=PSMC3 PE=1 SV=3	P17980	49 kDa	50	37	27	25	31	38	50	29	26	33	35	39
C-Jun-amino-terminal kinase-interacting protein 4 OS=Homo sapiens OX=9606 GN=SPAG9 PE=1 SV=4	O60271	146 kDa	16	27	35	23	33	45	42	41	37	20	27	37
Probable global transcription activator SNF2L1 OS=Homo sapiens OX=9606 GN=SMARCA1 PE=1 SV=2	P28370	123 kDa	5	10	10	12	9	13	10	13	10	5	2	12
Nuclear pore complex protein Nup214 OS=Homo sapiens OX=9606 GN=NUP214 PE=1 SV=2	P35658	214 kDa	10	33	24	28	27	46	39	34	33	21	25	29
WD repeat-containing protein 36 OS=Homo sapiens OX=9606 GN=WDR36 PE=1 SV=1	Q8NI36	105 kDa	9	27	29	25	33	41	25	30	24	29	23	34
Adenine phosphoribosyltransferase OS=Homo sapiens OX=9606 GN=APRT PE=1 SV=2	P07741	20 kDa	57	32	52	47	41	46	27	49	41	16	39	33
Golgi-specific brefeldin A-resistance guanine nucleotide exchange factor 1 OS=Homo sapiens OX=9606 GN=GBF1 PE=1 SV=2	Q92538	206 kDa	13	20	37	17	23	50	14	34	31	4	20	40
Ribonucleoside-diphosphate reductase large subunit OS=Homo sapiens OX=9606 GN=RRM1 PE=1 SV=1	P23921	90 kDa	29	30	19	34	33	37	39	24	57	31	26	40
Purine nucleoside phosphorylase OS=Homo sapiens OX=9606 GN=PNP PE=1 SV=2	P00491	32 kDa	42	28	37	32	32	46	36	38	33	34	38	47
Squamous cell carcinoma antigen recognized by T-cells 3 OS=Homo sapiens OX=9606 GN=SART3 PE=1 SV=1	Q15020	110 kDa	25	36	39	36	22	39	47	33	34	24	26	31
DNA mismatch repair protein Msh6 OS=Homo sapiens OX=9606 GN=MSH6 PE=1 SV=2	P52701	153 kDa	21	34	30	34	29	35	36	41	34	20	11	44
Cytochrome b-c1 complex subunit 2, mitochondrial OS=Homo sapiens OX=9606 GN=UQCRC2 PE=1 SV=3	P22695	48 kDa	42	28	34	31	31	40	37	26	30	33	39	38
Phosphoserine aminotransferase OS=Homo sapiens OX=9606 GN=PSAT1 PE=1 SV=2	Q9Y617	40 kDa	25	26	37	21	26	34	28	19	26	30	37	37
Cytochrome b-c1 complex subunit 1, mitochondrial OS=Homo sapiens OX=9606 GN=UQCRC1 PE=1 SV=3	P31930	53 kDa	33	27	23	43	34	37	42	27	31	36	39	33
Prelamin-A/C OS=Homo sapiens OX=9606 GN=LMNA PE=1 SV=1	P02545	74 kDa	20	28	23	33	26	23	35	21	23	24	32	36
10 kDa heat shock protein, mitochondrial OS=Homo sapiens OX=9606 GN=HSPE1 PE=1 SV=2	P61604	11 kDa	35	38	43	30	27	28	23	38	33	20	34	33
DnaJ homolog subfamily C member 7 OS=Homo sapiens OX=9606 GN=DNAJC7 PE=1 SV=2	Q99615	56 kDa	38	32	34	37	26	20	28	24	25	29	35	34
40S ribosomal protein S18 OS=Homo sapiens OX=9606 GN=RPS18 PE=1 SV=3	P62269	18 kDa	41	30	42	35	19	36	17	27	35	22	24	33
General transcription factor 3C polypeptide 1 OS=Homo sapiens OX=9606 GN=GTF3C1 PE=1 SV=4	Q12789	239 kDa	4	29	32	16	28	35	18	31	16	16	16	30
Neutral amino acid transporter B(0) OS=Homo sapiens OX=9606 GN=SLC1A5 PE=1 SV=2	Q15758	57 kDa	32	44	30	36	44	38	38	28	30	33	37	34
Condensin complex subunit 3 OS=Homo sapiens OX=9606 GN=NCAPG PE=1 SV=1	Q9BPX3	114 kDa	20	34	52	21	19	45	26	37	56	23	27	55
Transcription elongation factor SPT5 OS=Homo sapiens OX=9606 GN=SUPT5H PE=1 SV=1	O00267	121 kDa	23	32	38	30	29	40	39	29	35	17	20	28
Serpin H1 OS=Homo sapiens OX=9606 GN=SERPINH1 PE=1 SV=2	P50454	46 kDa	35	31	31	25	38	35	36	23	32	37	35	29
Gem-associated protein 5 OS=Homo sapiens OX=9606 GN=GEMIN5 PE=1 SV=3	Q8TEQ6	169 kDa	12	33	40	29	32	47	35	38	36	15	28	41
ATP-dependent RNA helicase DDX50 OS=Homo sapiens OX=9606 GN=DDX50 PE=1 SV=1	Q9BQ39	83 kDa	18	17	21	18	16	17	19	17	28	20	15	18
Probable ATP-dependent RNA helicase DDX6 OS=Homo sapiens OX=9606 GN=DDX6 PE=1 SV=2	P26196	54 kDa	36	35	30	36	28	34	38	33	27	37	36	42
Protein SET OS=Homo sapiens OX=9606 GN=SET PE=1 SV=3	Q01105	33 kDa	36	29	30	34	34	35	37	25	31	42	29	41
Heterogeneous nuclear ribonucleoprotein A/B OS=Homo sapiens OX=9606 GN=HNRNPAB PE=1 SV=2	Q99729	36 kDa	33	29	27	40	39	35	33	27	21	32	26	33
DNA-directed RNA polymerase II subunit RPB2 OS=Homo sapiens OX=9606 GN=POLR2B PE=1 SV=1	P30876	134 kDa	17	30	24	19	25	28	37	28	32	15	21	30
Mitochondrial import receptor subunit TOM40 homolog OS=Homo sapiens OX=9606 GN=TOMM40 PE=1 SV=1	O96008	38 kDa	43	35	46	33	36	40	43	32	40	37	29	48
Ataxin-2-like protein OS=Homo sapiens OX=9606 GN=ATXN2L PE=1 SV=2	Q8WWM7	113 kDa	10	26	28	24	20	30	44	26	29	17	18	27
ATPase family AAA domain-containing protein 3A OS=Homo sapiens OX=9606 GN=ATAD3A PE=1 SV=2	Q9NVI7	71 kDa	34	32	40	32	26	29	30	25	33	25	30	33
Cystathionine beta-synthase-like protein OS=Homo sapiens OX=9606 GN=CBSL PE=1 SV=1	P0DN79	61 kDa	30	24	44	14	15	40	22	31	45	25	31	54
Transcription activator BRG1 OS=Homo sapiens OX=9606 GN=SMARCA4 PE=1 SV=2	P51532	185 kDa	9	28	33	24	31	32	30	25	31	17	13	36
DNA repair protein RAD50 OS=Homo sapiens OX=9606 GN=RAD50 PE=1 SV=1	Q92878	154 kDa	10	18	9	14	12	19	15	27	26	21	16	31
U2 small nuclear ribonucleoprotein A' OS=Homo sapiens OX=9606 GN=SNRPA1 PE=1 SV=2	P09661	28 kDa	38	26	41	37	37	60	42	34	39	32	28	43
Zinc finger RNA-binding protein OS=Homo sapiens OX=9606 GN=ZFR PE=1 SV=2	Q96KR1	117 kDa	19	28	35	25	27	26	54	33	31	22	25	26
Leucine-rich repeat-containing protein 59 OS=Homo sapiens OX=9606 GN=LRRC59 PE=1 SV=1	Q96AG4	35 kDa	32	27	37	42	31	42	32	22	29	41	26	33
40S ribosomal protein S14 OS=Homo sapiens OX=9606 GN=RPS14 PE=1 SV=3	P62263	16 kDa	47	29	51	34	29	36	25	34	37	26	31	39
Coatomer subunit gamma-2 OS=Homo sapiens OX=9606 GN=COPG2 PE=1 SV=1	Q9UBF2	98 kDa	29	22	35	25	26	25	26	25	30	16	18	26
Prothymosin alpha OS=Homo sapiens OX=9606 GN=PTMA PE=1 SV=2	P06454	12 kDa	59	22	43	60	42	50	27	19	29	45	40	42
Sister chromatid cohesion protein PDS5 homolog A OS=Homo sapiens OX=9606 GN=PDS5A PE=1 SV=1	Q29RF7	151 kDa	17	29	40	25	21	37	53	28	39	21	22	44
Eukaryotic translation initiation factor 3 subunit M OS=Homo sapiens OX=9606 GN=EIF3M PE=1 SV=1	Q7L2H7	43 kDa	39	40	40	27	31	39	33	30	36	29	41	51
Splicing factor 3A subunit 3 OS=Homo sapiens OX=9606 GN=SF3A3 PE=1 SV=1	Q12874	59 kDa	37	31	36	34	32	28	22	25	39	28	44	50
Activator of 90 kDa heat shock protein ATPase homolog 1 OS=Homo sapiens OX=9606 GN=AHSA1 PE=1 SV=1	O95433	38 kDa	25	31	29	33	26	36	32	31	20	28	33	41
Fructose-bisphosphate aldolase C OS=Homo sapiens OX=9606 GN=ALDOC PE=1 SV=2	P09972	39 kDa	15	6	15	15	17	19	16	9	7	14	16	18
Treacle protein OS=Homo sapiens OX=9606 GN=TCOF1 PE=1 SV=3	Q13428	152 kDa	7	20	26	19	37	37	42	24	34	12	20	29
26S proteasome non-ATPase regulatory subunit 13 OS=Homo sapiens OX=9606 GN=PSMD13 PE=1 SV=2	Q9UNM6	43 kDa	42	19	41	18	36	35	39	17	27	26	37	60
Putative histone H2B type 2-C OS=Homo sapiens OX=9606 GN=H2BC20P PE=5 SV=3	Q6DN03 (+1)	21 kDa	0	0	0	0	0	0	0	0	0	0	0	16
Proteasome subunit alpha type-6 OS=Homo sapiens OX=9606 GN=PSMA6 PE=1 SV=1	P60900	27 kDa	42	21	28	38	39	47	30	32	24	38	35	40
Proteasome subunit alpha type-2 OS=Homo sapiens OX=9606 GN=PSMA2 PE=1 SV=2	P25787	26 kDa	36	18	37	40	33	47	30	31	24	20	34	60
Symplekin OS=Homo sapiens OX=9606 GN=SYMPK PE=1 SV=2	Q92797	141 kDa	12	20	34	28	20	47	11	33	31	24	22	34
U1 small nuclear ribonucleoprotein 70 kDa OS=Homo sapiens OX=9606 GN=SNRNP70 PE=1 SV=2	P08621	52 kDa	25	19	27	34	18	32	27	32	26	23	26	36
Ras-related protein Rab-5C OS=Homo sapiens OX=9606 GN=RAB5C PE=1 SV=2	P51148	23 kDa	40	24	32	49	44	44	36	21	22	32	33	53
Structural maintenance of chromosomes flexible hinge domain-containing protein 1 OS=Homo sapiens OX=9606 GN=SMCHD1 PE=1 SV=2	A6NHR9	226 kDa	11	24	38	21	26	40	22	26	37	17	19	33
Far upstream element-binding protein 3 OS=Homo sapiens OX=9606 GN=FUBP3 PE=1 SV=2	Q96I24	62 kDa	22	21	18	29	19	18	20	20	23	26	24	26
Protein diaphanous homolog 1 OS=Homo sapiens OX=9606 GN=DIAPH1 PE=1 SV=2	O60610	141 kDa	10	15	32	15	12	41	19	41	48	14	15	41
Mitochondrial import receptor subunit TOM22 homolog OS=Homo sapiens OX=9606 GN=TOMM22 PE=1 SV=3	Q9NS69	16 kDa	52	23	49	58	44	47	22	28	27	30	34	31
Nucleolar pre-ribosomal-associated protein 1 OS=Homo sapiens OX=9606 GN=URB1 PE=1 SV=4	O60287	254 kDa	7	23	45	19	18	55	14	31	40	14	27	40
Proteasome subunit alpha type-4 OS=Homo sapiens OX=9606 GN=PSMA4 PE=1 SV=1	P25789	29 kDa	39	26	28	29	32	43	36	31	31	32	32	54
Ribosome biogenesis protein BOP1 OS=Homo sapiens OX=9606 GN=BOP1 PE=1 SV=2	Q14137	84 kDa	20	32	43	33	21	34	32	25	50	20	23	33
26S proteasome regulatory subunit 10B OS=Homo sapiens OX=9606 GN=PSMC6 PE=1 SV=1	P62333	44 kDa	30	27	34	24	29	31	24	26	27	28	33	36
Signal recognition particle subunit SRP72 OS=Homo sapiens OX=9606 GN=SRP72 PE=1 SV=3	O76094	75 kDa	37	36	33	23	25	29	37	18	30	34	37	27
40S ribosomal protein S9 OS=Homo sapiens OX=9606 GN=RPS9 PE=1 SV=3	P46781	23 kDa	36	23	27	25	17	26	17	23	28	16	20	43
NADH-ubiquinone oxidoreductase 75 kDa subunit, mitochondrial OS=Homo sapiens OX=9606 GN=NDUFS1 PE=1 SV=3	P28331	79 kDa	18	37	26	34	17	18	27	31	21	25	31	27
Replication protein A 70 kDa DNA-binding subunit OS=Homo sapiens OX=9606 GN=RPA1 PE=1 SV=2	P27694	68 kDa	24	29	29	29	25	28	31	28	29	32	28	36
Obg-like ATPase 1 OS=Homo sapiens OX=9606 GN=OLA1 PE=1 SV=2	Q9NTK5	45 kDa	31	23	27	28	28	30	36	20	33	22	34	32
Mitotic checkpoint protein BUB3 OS=Homo sapiens OX=9606 GN=BUB3 PE=1 SV=1	O43684	37 kDa	24	23	32	24	24	32	28	24	22	29	33	33
Alpha-centractin OS=Homo sapiens OX=9606 GN=ACTR1A PE=1 SV=1	P61163	43 kDa	21	29	36	29	33	30	38	26	30	24	29	45
Golgin subfamily B member 1 OS=Homo sapiens OX=9606 GN=GOLGB1 PE=1 SV=2	Q14789	376 kDa	0	26	13	28	24	36	32	22	5	25	34	22
Calcium homeostasis endoplasmic reticulum protein OS=Homo sapiens OX=9606 GN=CHERP PE=1 SV=3	Q8IWX8	104 kDa	23	29	29	21	12	31	26	26	25	23	12	27
Zinc phosphodiesterase ELAC protein 2 OS=Homo sapiens OX=9606 GN=ELAC2 PE=1 SV=2	Q9BQ52	92 kDa	26	33	26	29	17	28	35	32	28	24	17	31
Acidic leucine-rich nuclear phosphoprotein 32 family member A OS=Homo sapiens OX=9606 GN=ANP32A PE=1 SV=1	P39687	29 kDa	38	24	40	24	27	48	33	26	34	24	26	44
ATP-dependent RNA helicase DDX42 OS=Homo sapiens OX=9606 GN=DDX42 PE=1 SV=1	Q86XP3	103 kDa	19	26	23	31	21	34	25	34	30	26	21	23
Microtubule-associated protein RP/EB family member 1 OS=Homo sapiens OX=9606 GN=MAPRE1 PE=1 SV=3	Q15691	30 kDa	27	24	34	33	27	37	45	29	26	30	32	33
Heterogeneous nuclear ribonucleoprotein U-like protein 1 OS=Homo sapiens OX=9606 GN=HNRNPUL1 PE=1 SV=2	Q9BUJ2	96 kDa	20	19	32	19	15	35	32	29	30	16	19	19
Carbonyl reductase [NADPH] 1 OS=Homo sapiens OX=9606 GN=CBR1 PE=1 SV=3	P16152	30 kDa	28	19	28	29	28	39	40	21	30	35	36	28
Transportin-3 OS=Homo sapiens OX=9606 GN=TNPO3 PE=1 SV=3	Q9Y5L0	104 kDa	25	26	40	24	25	34	23	35	50	14	19	35
Desmoplakin OS=Homo sapiens OX=9606 GN=DSP PE=1 SV=3	P15924	332 kDa	6	13	31	14	14	27	24	26	17	22	20	17
Calmodulin-1 OS=Homo sapiens OX=9606 GN=CALM1 PE=1 SV=1	P0DP23	17 kDa	51	28	46	66	50	38	25	22	22	29	19	26
Acetyl-CoA acetyltransferase, cytosolic OS=Homo sapiens OX=9606 GN=ACAT2 PE=1 SV=2	Q9BWD1	41 kDa	32	28	30	37	28	35	28	23	35	17	43	54
Proteasome subunit beta type-1 OS=Homo sapiens OX=9606 GN=PSMB1 PE=1 SV=2	P20618	26 kDa	49	23	32	42	28	36	23	18	28	15	34	43
Phosphoglucomutase-1 OS=Homo sapiens OX=9606 GN=PGM1 PE=1 SV=3	P36871	61 kDa	39	27	31	14	18	36	27	27	29	26	31	41
ATP synthase subunit O, mitochondrial OS=Homo sapiens OX=9606 GN=ATP5PO PE=1 SV=1	P48047	23 kDa	38	22	51	44	39	34	18	34	32	27	31	36
Microtubule-actin cross-linking factor 1, isoforms 1/2/3/5 OS=Homo sapiens OX=9606 GN=MACF1 PE=1 SV=4	Q9UPN3	838 kDa	5	12	10	21	12	24	13	15	10	13	34	18
Poly(U)-binding-splicing factor PUF60 OS=Homo sapiens OX=9606 GN=PUF60 PE=1 SV=1	Q9UHX1	60 kDa	34	27	22	37	20	24	32	16	25	33	28	38
Catenin delta-1 OS=Homo sapiens OX=9606 GN=CTNND1 PE=1 SV=1	O60716	108 kDa	32	32	35	30	23	40	22	37	33	12	19	28
Transforming protein RhoA OS=Homo sapiens OX=9606 GN=RHOA PE=1 SV=1	P61586	22 kDa	36	18	36	47	35	30	10	24	23	16	23	23
BTB/POZ domain-containing protein KCTD12 OS=Homo sapiens OX=9606 GN=KCTD12 PE=1 SV=1	Q96CX2	36 kDa	20	16	24	20	22	30	22	17	20	25	26	20
La-related protein 1 OS=Homo sapiens OX=9606 GN=LARP1 PE=1 SV=2	Q6PKG0	124 kDa	15	22	27	18	14	31	39	27	25	19	17	32
Ribose-phosphate pyrophosphokinase 1 OS=Homo sapiens OX=9606 GN=PRPS1 PE=1 SV=2	P60891	35 kDa	26	23	40	23	24	35	29	29	26	24	33	46
Protein unc-45 homolog A OS=Homo sapiens OX=9606 GN=UNC45A PE=1 SV=1	Q9H3U1	103 kDa	27	35	29	27	25	28	19	28	36	20	23	28
Electron transfer flavoprotein subunit alpha, mitochondrial OS=Homo sapiens OX=9606 GN=ETFA PE=1 SV=1	P13804	35 kDa	29	35	41	38	33	42	32	31	34	24	30	39
Lon protease homolog, mitochondrial OS=Homo sapiens OX=9606 GN=LONP1 PE=1 SV=2	P36776	106 kDa	26	36	29	29	19	28	36	29	25	26	13	33
Small nuclear ribonucleoprotein Sm D2 OS=Homo sapiens OX=9606 GN=SNRPD2 PE=1 SV=1	P62316	14 kDa	31	12	31	32	21	30	19	23	25	24	28	28
S-formylglutathione hydrolase OS=Homo sapiens OX=9606 GN=ESD PE=1 SV=2	P10768	31 kDa	28	18	34	30	37	37	24	31	32	31	28	41
Nuclear pore membrane glycoprotein 210 OS=Homo sapiens OX=9606 GN=NUP210 PE=1 SV=3	Q8TEM1	205 kDa	7	22	21	24	29	33	21	33	25	20	16	29
Aspartate aminotransferase, cytoplasmic OS=Homo sapiens OX=9606 GN=GOT1 PE=1 SV=3	P17174	46 kDa	19	20	37	31	27	31	31	18	26	34	33	35
Proteasome subunit beta type-5 OS=Homo sapiens OX=9606 GN=PSMB5 PE=1 SV=3	P28074	28 kDa	43	24	43	46	35	36	21	30	26	31	27	25
Elongator complex protein 1 OS=Homo sapiens OX=9606 GN=ELP1 PE=1 SV=3	O95163	150 kDa	12	26	23	16	18	31	17	17	25	12	15	28
Vesicle-fusing ATPase OS=Homo sapiens OX=9606 GN=NSF PE=1 SV=3	P46459	83 kDa	14	16	30	21	16	16	25	27	27	20	20	28
Cytosol aminopeptidase OS=Homo sapiens OX=9606 GN=LAP3 PE=1 SV=3	P28838	56 kDa	29	31	36	22	27	27	31	26	23	30	35	36
DNA mismatch repair protein Msh2 OS=Homo sapiens OX=9606 GN=MSH2 PE=1 SV=1	P43246	105 kDa	22	27	43	31	22	37	29	20	40	22	16	42
Ran-specific GTPase-activating protein OS=Homo sapiens OX=9606 GN=RANBP1 PE=1 SV=1	P43487	23 kDa	35	27	19	32	40	48	52	28	21	25	24	34
Monofunctional C1-tetrahydrofolate synthase, mitochondrial OS=Homo sapiens OX=9606 GN=MTHFD1L PE=1 SV=1	Q6UB35	106 kDa	10	14	32	18	20	38	19	22	32	13	17	27
Transcription factor BTF3 OS=Homo sapiens OX=9606 GN=BTF3 PE=1 SV=1	P20290	22 kDa	43	18	39	56	38	40	27	24	28	20	22	42
Cytoskeleton-associated protein 4 OS=Homo sapiens OX=9606 GN=CKAP4 PE=1 SV=2	Q07065	66 kDa	26	24	32	27	18	23	27	31	33	30	30	34
Bromodomain adjacent to zinc finger domain protein 1A OS=Homo sapiens OX=9606 GN=BAZ1A PE=1 SV=2	Q9NRL2	179 kDa	15	21	24	22	21	37	47	36	26	13	16	32
Medium-chain specific acyl-CoA dehydrogenase, mitochondrial OS=Homo sapiens OX=9606 GN=ACADM PE=1 SV=1	P11310	47 kDa	36	19	32	21	26	31	23	26	20	22	26	37
Calcium-binding mitochondrial carrier protein Aralar2 OS=Homo sapiens OX=9606 GN=SLC25A13 PE=1 SV=2	Q9UJS0	74 kDa	23	26	24	14	22	31	26	23	21	24	31	34
Proteasome subunit alpha type-7 OS=Homo sapiens OX=9606 GN=PSMA7 PE=1 SV=1	O14818	28 kDa	44	21	19	41	37	39	31	24	17	27	42	35
Proteasome subunit alpha type-1 OS=Homo sapiens OX=9606 GN=PSMA1 PE=1 SV=1	P25786	30 kDa	27	24	22	34	37	33	44	18	24	31	25	42
Protein transport protein Sec24C OS=Homo sapiens OX=9606 GN=SEC24C PE=1 SV=3	P53992	118 kDa	16	24	25	18	21	21	33	23	32	17	18	33
60S ribosomal protein L11 OS=Homo sapiens OX=9606 GN=RPL11 PE=1 SV=2	P62913	20 kDa	33	19	36	26	28	36	19	22	28	17	29	35
Nucleoporin NUP188 OS=Homo sapiens OX=9606 GN=NUP188 PE=1 SV=1	Q5SRE5	196 kDa	5	23	31	26	15	39	17	25	30	11	12	36
Rab3 GTPase-activating protein non-catalytic subunit OS=Homo sapiens OX=9606 GN=RAB3GAP2 PE=1 SV=1	Q9H2M9	156 kDa	10	26	31	21	19	28	21	33	28	11	27	36
26S proteasome non-ATPase regulatory subunit 11 OS=Homo sapiens OX=9606 GN=PSMD11 PE=1 SV=3	O00231	47 kDa	33	22	24	35	29	29	33	14	18	25	29	38
40S ribosomal protein S16 OS=Homo sapiens OX=9606 GN=RPS16 PE=1 SV=2	P62249	16 kDa	25	19	29	26	24	30	16	28	31	17	22	19
Pinin OS=Homo sapiens OX=9606 GN=PNN PE=1 SV=5	Q9H307	82 kDa	16	23	21	21	16	27	20	15	28	24	14	26
Septin-2 OS=Homo sapiens OX=9606 GN=SEPTIN2 PE=1 SV=1	Q15019	41 kDa	27	27	26	28	35	32	31	26	18	24	29	36
Mitochondrial carrier homolog 2 OS=Homo sapiens OX=9606 GN=MTCH2 PE=1 SV=1	Q9Y6C9	33 kDa	31	25	36	35	35	42	30	28	29	31	33	35
Eukaryotic translation initiation factor 2 subunit 1 OS=Homo sapiens OX=9606 GN=EIF2S1 PE=1 SV=3	P05198	36 kDa	36	19	27	33	32	29	37	27	28	26	27	39
Poly(rC)-binding protein 3 OS=Homo sapiens OX=9606 GN=PCBP3 PE=1 SV=2	P57721	39 kDa	0	0	0	0	0	0	0	0	0	3	0	0
MMS19 nucleotide excision repair protein homolog OS=Homo sapiens OX=9606 GN=MMS19 PE=1 SV=2	Q96T76	113 kDa	19	32	38	16	13	38	29	31	35	15	16	33
CCAAT/enhancer-binding protein zeta OS=Homo sapiens OX=9606 GN=CEBPZ PE=1 SV=3	Q03701	121 kDa	13	25	32	14	13	28	14	20	32	21	13	34
Ribonucleoprotein PTB-binding 1 OS=Homo sapiens OX=9606 GN=RAVER1 PE=1 SV=1	Q8IY67	64 kDa	34	34	34	22	26	27	27	30	30	27	23	36
Cyclin-dependent kinase 1 OS=Homo sapiens OX=9606 GN=CDK1 PE=1 SV=3	P06493	34 kDa	30	25	23	21	23	30	30	21	24	24	22	38
60S ribosomal protein L23 OS=Homo sapiens OX=9606 GN=RPL23 PE=1 SV=1	P62829	15 kDa	39	23	39	32	29	37	18	24	25	21	24	30
Serine-threonine kinase receptor-associated protein OS=Homo sapiens OX=9606 GN=STRAP PE=1 SV=1	Q9Y3F4	38 kDa	27	23	27	27	27	22	27	16	20	30	34	38
Nucleolar GTP-binding protein 1 OS=Homo sapiens OX=9606 GN=GTPBP4 PE=1 SV=3	Q9BZE4	74 kDa	22	25	14	21	17	21	21	14	17	27	21	22
Transferrin receptor protein 1 OS=Homo sapiens OX=9606 GN=TFRC PE=1 SV=2	P02786	85 kDa	16	32	30	26	26	26	31	25	38	21	17	28
Periodic tryptophan protein 2 homolog OS=Homo sapiens OX=9606 GN=PWP2 PE=2 SV=2	Q15269	102 kDa	10	30	30	17	32	28	24	32	27	19	14	23
Delta(14)-sterol reductase LBR OS=Homo sapiens OX=9606 GN=LBR PE=1 SV=2	Q14739	71 kDa	18	30	28	12	27	30	20	14	27	18	25	31
Fumarate hydratase, mitochondrial OS=Homo sapiens OX=9606 GN=FH PE=1 SV=3	P07954	55 kDa	34	25	27	27	23	29	35	23	25	28	26	27
Coatomer subunit delta OS=Homo sapiens OX=9606 GN=ARCN1 PE=1 SV=1	P48444	57 kDa	16	26	18	17	12	19	20	17	23	17	27	26
Cohesin subunit SA-2 OS=Homo sapiens OX=9606 GN=STAG2 PE=1 SV=3	Q8N3U4	141 kDa	10	25	40	24	13	35	10	34	33	13	16	40
Heterogeneous nuclear ribonucleoprotein U-like protein 2 OS=Homo sapiens OX=9606 GN=HNRNPUL2 PE=1 SV=1	Q1KMD3	85 kDa	16	29	35	23	23	23	19	25	32	18	11	24
Trifunctional enzyme subunit beta, mitochondrial OS=Homo sapiens OX=9606 GN=HADHB PE=1 SV=3	P55084	51 kDa	27	24	27	22	26	33	29	28	26	27	32	28
60S ribosomal protein L13a OS=Homo sapiens OX=9606 GN=RPL13A PE=1 SV=2	P40429	24 kDa	24	22	32	22	22	23	24	16	19	20	19	26
Ras-related protein Rab-7a OS=Homo sapiens OX=9606 GN=RAB7A PE=1 SV=1	P51149	23 kDa	30	19	33	49	30	32	17	27	16	29	28	33
Desmoglein-2 OS=Homo sapiens OX=9606 GN=DSG2 PE=1 SV=2	Q14126	122 kDa	22	35	26	34	30	29	28	22	26	17	21	27
ADP-ribosylation factor 4 OS=Homo sapiens OX=9606 GN=ARF4 PE=1 SV=3	P18085	21 kDa	17	8	8	12	6	8	6	10	8	12	6	2
Small nuclear ribonucleoprotein-associated proteins B and B' OS=Homo sapiens OX=9606 GN=SNRPB PE=1 SV=2	P14678	25 kDa	25	18	23	22	34	29	29	22	20	21	34	29
Aldo-keto reductase family 1 member B1 OS=Homo sapiens OX=9606 GN=AKR1B1 PE=1 SV=3	P15121	36 kDa	24	23	23	18	23	29	39	25	28	26	27	32
Protein SON OS=Homo sapiens OX=9606 GN=SON PE=1 SV=4	P18583	264 kDa	3	20	13	15	36	19	27	22	20	22	38	23
Lamin-B2 OS=Homo sapiens OX=9606 GN=LMNB2 PE=1 SV=4	Q03252	70 kDa	22	25	26	26	18	21	20	15	20	31	21	26
Lactoylglutathione lyase OS=Homo sapiens OX=9606 GN=GLO1 PE=1 SV=4	Q04760	21 kDa	42	15	27	40	38	32	22	18	18	18	24	33
Eukaryotic translation initiation factor 3 subunit H OS=Homo sapiens OX=9606 GN=EIF3H PE=1 SV=1	O15372	40 kDa	19	19	23	22	19	31	37	20	24	17	26	43
Catenin beta-1 OS=Homo sapiens OX=9606 GN=CTNNB1 PE=1 SV=1	P35222	85 kDa	10	24	25	21	16	28	20	17	21	13	19	18
Serine/arginine-rich splicing factor 2 OS=Homo sapiens OX=9606 GN=SRSF2 PE=1 SV=4	Q01130	25 kDa	28	23	22	35	31	30	28	21	18	35	32	31
60S ribosomal protein L18a OS=Homo sapiens OX=9606 GN=RPL18A PE=1 SV=2	Q02543	21 kDa	22	9	23	26	20	21	7	17	20	13	21	28
Pyruvate dehydrogenase E1 component subunit alpha, somatic form, mitochondrial OS=Homo sapiens OX=9606 GN=PDHA1 PE=1 SV=3	P08559	43 kDa	35	25	27	19	13	30	28	27	17	14	28	25
Translationally-controlled tumor protein OS=Homo sapiens OX=9606 GN=TPT1 PE=1 SV=1	P13693	20 kDa	50	23	23	49	38	36	18	28	19	19	23	27
ADP-ribosylation factor 5 OS=Homo sapiens OX=9606 GN=ARF5 PE=1 SV=2	P84085	21 kDa	10	4	5	12	6	2	2	6	2	4	3	0
Ribosome biogenesis protein BMS1 homolog OS=Homo sapiens OX=9606 GN=BMS1 PE=1 SV=1	Q14692	146 kDa	9	28	25	18	15	32	21	28	20	15	13	24
Transcription elongation regulator 1 OS=Homo sapiens OX=9606 GN=TCERG1 PE=1 SV=2	O14776	124 kDa	14	11	23	14	16	27	21	25	18	7	10	18
26S proteasome regulatory subunit 7 OS=Homo sapiens OX=9606 GN=PSMC2 PE=1 SV=3	P35998	49 kDa	23	16	21	24	19	24	33	13	18	21	29	22
Mitochondrial 2-oxoglutarate/malate carrier protein OS=Homo sapiens OX=9606 GN=SLC25A11 PE=1 SV=3	Q02978	34 kDa	22	17	25	27	30	35	43	22	20	29	28	36
Chloride intracellular channel protein 1 OS=Homo sapiens OX=9606 GN=CLIC1 PE=1 SV=4	O00299	27 kDa	30	19	24	30	31	35	39	23	20	34	31	31
Exportin-T OS=Homo sapiens OX=9606 GN=XPOT PE=1 SV=2	O43592	110 kDa	20	28	38	26	19	25	32	12	35	20	20	33
RNA-binding protein 39 OS=Homo sapiens OX=9606 GN=RBM39 PE=1 SV=2	Q14498	59 kDa	26	22	29	19	23	20	28	20	19	23	27	32
Cytoplasmic FMR1-interacting protein 1 OS=Homo sapiens OX=9606 GN=CYFIP1 PE=1 SV=1	Q7L576	145 kDa	15	29	23	17	22	23	16	21	28	12	16	33
60S ribosomal protein L17 OS=Homo sapiens OX=9606 GN=RPL17 PE=1 SV=3	P18621	21 kDa	31	11	30	28	26	33	14	18	26	11	16	44
RanBP2-like and GRIP domain-containing protein 3 OS=Homo sapiens OX=9606 GN=RGPD3 PE=3 SV=2	A6NKT7	197 kDa	0	0	0	0	0	0	0	0	0	0	0	2
Myosin light polypeptide 6 OS=Homo sapiens OX=9606 GN=MYL6 PE=1 SV=2	P60660	17 kDa	39	24	49	34	29	35	27	36	32	22	31	29
60S ribosomal protein L10a OS=Homo sapiens OX=9606 GN=RPL10A PE=1 SV=2	P62906	25 kDa	29	11	25	25	24	32	23	18	23	27	21	33
NAD(P) transhydrogenase, mitochondrial OS=Homo sapiens OX=9606 GN=NNT PE=1 SV=3	Q13423	114 kDa	13	20	20	23	24	19	17	23	27	12	12	21
RNA-binding protein 25 OS=Homo sapiens OX=9606 GN=RBM25 PE=1 SV=3	P49756	100 kDa	12	25	30	16	18	29	23	26	27	24	16	28
Protein flightless-1 homolog OS=Homo sapiens OX=9606 GN=FLII PE=1 SV=2	Q13045	145 kDa	14	20	27	23	25	24	27	36	25	10	17	38
RNA-binding protein EWS OS=Homo sapiens OX=9606 GN=EWSR1 PE=1 SV=1	Q01844	68 kDa	34	36	36	36	27	35	35	31	34	22	27	24
ATP-binding cassette sub-family D member 3 OS=Homo sapiens OX=9606 GN=ABCD3 PE=1 SV=1	P28288	75 kDa	21	29	33	17	18	30	20	27	33	28	23	40
Voltage-dependent anion-selective channel protein 3 OS=Homo sapiens OX=9606 GN=VDAC3 PE=1 SV=1	Q9Y277	31 kDa	22	21	20	31	25	34	45	29	21	33	28	24
Copine-3 OS=Homo sapiens OX=9606 GN=CPNE3 PE=1 SV=1	O75131	60 kDa	20	18	35	20	15	27	22	25	23	28	24	30
Leucine-rich repeat-containing protein 47 OS=Homo sapiens OX=9606 GN=LRRC47 PE=1 SV=1	Q8N1G4	63 kDa	24	24	31	23	23	21	20	14	22	17	25	28
Serine/threonine-protein phosphatase 2A 65 kDa regulatory subunit A beta isoform OS=Homo sapiens OX=9606 GN=PPP2R1B PE=1 SV=3	P30154	66 kDa	3	9	5	3	8	6	7	3	5	4	6	13
YLP motif-containing protein 1 OS=Homo sapiens OX=9606 GN=YLPM1 PE=1 SV=4	P49750	242 kDa	10	14	25	24	21	22	34	30	31	13	28	31
UV excision repair protein RAD23 homolog B OS=Homo sapiens OX=9606 GN=RAD23B PE=1 SV=1	P54727	43 kDa	34	27	20	37	25	25	20	20	21	27	26	23
Nascent polypeptide-associated complex subunit alpha, muscle-specific form OS=Homo sapiens OX=9606 GN=NACA PE=1 SV=1	E9PAV3	205 kDa	25	16	26	19	27	26	21	29	22	28	27	34
RNA helicase aquarius OS=Homo sapiens OX=9606 GN=AQR PE=1 SV=4	O60306	171 kDa	7	9	24	16	14	38	10	33	26	11	12	36
Splicing factor 1 OS=Homo sapiens OX=9606 GN=SF1 PE=1 SV=4	Q15637	68 kDa	33	27	27	25	17	27	29	20	31	20	22	24
Mitochondrial import receptor subunit TOM70 OS=Homo sapiens OX=9606 GN=TOMM70 PE=1 SV=1	O94826	67 kDa	31	26	34	27	16	28	24	20	31	26	26	31
Heat shock protein beta-1 OS=Homo sapiens OX=9606 GN=HSPB1 PE=1 SV=2	P04792	23 kDa	37	15	20	32	25	31	35	17	20	23	23	32
40S ribosomal protein S20 OS=Homo sapiens OX=9606 GN=RPS20 PE=1 SV=1	P60866	13 kDa	23	13	51	19	12	32	15	37	51	12	17	43
Apoptosis inhibitor 5 OS=Homo sapiens OX=9606 GN=API5 PE=1 SV=3	Q9BZZ5	59 kDa	21	22	25	22	19	21	19	14	21	28	20	33
Insulin-degrading enzyme OS=Homo sapiens OX=9606 GN=IDE PE=1 SV=4	P14735	118 kDa	12	27	20	20	15	22	13	18	23	16	12	22
Exosome component 10 OS=Homo sapiens OX=9606 GN=EXOSC10 PE=1 SV=2	Q01780	101 kDa	13	17	25	19	19	29	17	20	25	14	14	16
AP-2 complex subunit alpha-2 OS=Homo sapiens OX=9606 GN=AP2A2 PE=1 SV=2	O94973	104 kDa	4	12	21	10	9	10	18	12	26	8	7	18
Asparagine synthetase [glutamine-hydrolyzing] OS=Homo sapiens OX=9606 GN=ASNS PE=1 SV=4	P08243	64 kDa	27	30	23	17	17	24	26	20	29	24	24	32
Cell division cycle and apoptosis regulator protein 1 OS=Homo sapiens OX=9606 GN=CCAR1 PE=1 SV=2	Q8IX12	133 kDa	16	24	19	23	14	22	26	19	29	15	15	31
Surfeit locus protein 4 OS=Homo sapiens OX=9606 GN=SURF4 PE=1 SV=3	O15260	30 kDa	15	17	40	27	22	36	22	30	35	19	22	36
Nuclear pore complex protein Nup107 OS=Homo sapiens OX=9606 GN=NUP107 PE=1 SV=1	P57740	106 kDa	10	31	32	28	21	31	21	20	35	21	23	29
Albumin OS=Homo sapiens OX=9606 GN=ALB PE=1 SV=2	P02768	69 kDa	23	21	12	29	21	15	23	19	16	19	22	19
Adenylosuccinate lyase OS=Homo sapiens OX=9606 GN=ADSL PE=1 SV=2	P30566	55 kDa	24	24	28	14	18	27	24	27	34	27	28	36
Glutaredoxin-3 OS=Homo sapiens OX=9606 GN=GLRX3 PE=1 SV=2	O76003	37 kDa	22	18	24	24	21	30	24	19	16	27	28	42
Luc7-like protein 3 OS=Homo sapiens OX=9606 GN=LUC7L3 PE=1 SV=2	O95232	51 kDa	31	35	33	25	27	29	28	26	28	21	28	38
Myosin-14 OS=Homo sapiens OX=9606 GN=MYH14 PE=1 SV=2	Q7Z406	228 kDa	0	10	7	7	15	10	14	6	2	0	7	9
Aspartate--tRNA ligase, mitochondrial OS=Homo sapiens OX=9606 GN=DARS2 PE=1 SV=1	Q6PI48	74 kDa	17	20	25	13	18	15	19	18	15	27	23	26
WD repeat-containing protein 3 OS=Homo sapiens OX=9606 GN=WDR3 PE=1 SV=1	Q9UNX4	106 kDa	5	26	33	22	30	39	20	22	23	14	18	23
Eukaryotic peptide chain release factor GTP-binding subunit ERF3A OS=Homo sapiens OX=9606 GN=GSPT1 PE=1 SV=1	P15170	56 kDa	14	25	19	16	19	25	26	18	23	22	24	26
TP53-binding protein 1 OS=Homo sapiens OX=9606 GN=TP53BP1 PE=1 SV=2	Q12888	214 kDa	5	26	19	20	34	35	20	38	22	14	38	30
Protein transport protein Sec23A OS=Homo sapiens OX=9606 GN=SEC23A PE=1 SV=2	Q15436	86 kDa	24	24	40	24	23	23	27	24	26	17	18	35
Nuclear pore complex protein Nup153 OS=Homo sapiens OX=9606 GN=NUP153 PE=1 SV=2	P49790	154 kDa	6	24	22	17	20	26	43	30	23	13	18	24
ATP synthase subunit gamma, mitochondrial OS=Homo sapiens OX=9606 GN=ATP5F1C PE=1 SV=1	P36542	33 kDa	30	16	24	17	23	31	20	26	22	17	22	35
Sec1 family domain-containing protein 1 OS=Homo sapiens OX=9606 GN=SCFD1 PE=1 SV=4	Q8WVM8	72 kDa	27	28	28	29	26	26	27	24	23	23	28	25
Insulin-like growth factor 2 mRNA-binding protein 3 OS=Homo sapiens OX=9606 GN=IGF2BP3 PE=1 SV=2	O00425	64 kDa	14	19	19	16	13	18	17	16	20	21	17	22
Cation-independent mannose-6-phosphate receptor OS=Homo sapiens OX=9606 GN=IGF2R PE=1 SV=3	P11717	274 kDa	10	24	15	18	22	20	23	24	18	16	21	17
Electron transfer flavoprotein subunit beta OS=Homo sapiens OX=9606 GN=ETFB PE=1 SV=3	P38117	28 kDa	22	18	18	28	30	34	34	15	14	19	21	23
Protein ELYS OS=Homo sapiens OX=9606 GN=AHCTF1 PE=1 SV=3	Q8WYP5	253 kDa	5	26	25	16	24	24	22	34	21	16	20	31
Basigin OS=Homo sapiens OX=9606 GN=BSG PE=1 SV=2	P35613	42 kDa	27	21	15	24	21	17	24	28	24	32	30	28
V-type proton ATPase catalytic subunit A OS=Homo sapiens OX=9606 GN=ATP6V1A PE=1 SV=2	P38606	68 kDa	23	19	21	13	14	22	14	13	22	23	17	22
Reticulon-4 OS=Homo sapiens OX=9606 GN=RTN4 PE=1 SV=2	Q9NQC3	130 kDa	26	28	25	31	34	28	38	33	22	26	27	23
Eukaryotic translation initiation factor 2 subunit 3 OS=Homo sapiens OX=9606 GN=EIF2S3 PE=1 SV=3	P41091	51 kDa	24	22	24	20	18	20	30	21	23	23	23	25
B-cell receptor-associated protein 31 OS=Homo sapiens OX=9606 GN=BCAP31 PE=1 SV=3	P51572	28 kDa	27	16	24	25	31	29	29	19	20	23	25	26
Guanine nucleotide-binding protein-like 3 OS=Homo sapiens OX=9606 GN=GNL3 PE=1 SV=2	Q9BVP2	62 kDa	22	24	23	31	24	27	19	17	28	20	20	25
Small nuclear ribonucleoprotein Sm D1 OS=Homo sapiens OX=9606 GN=SNRPD1 PE=1 SV=1	P62314	13 kDa	24	20	44	30	21	28	27	25	33	23	13	28
Protein phosphatase 1G OS=Homo sapiens OX=9606 GN=PPM1G PE=1 SV=1	O15355	59 kDa	34	26	29	37	24	22	27	25	27	28	31	24
Serine--tRNA ligase, cytoplasmic OS=Homo sapiens OX=9606 GN=SARS1 PE=1 SV=3	P49591	59 kDa	22	19	34	18	17	21	16	17	27	26	22	33
40S ribosomal protein S21 OS=Homo sapiens OX=9606 GN=RPS21 PE=1 SV=1	P63220	9 kDa	37	31	50	29	25	28	18	29	32	22	34	24
Y-box-binding protein 3 OS=Homo sapiens OX=9606 GN=YBX3 PE=1 SV=4	P16989	40 kDa	17	9	8	16	11	12	14	9	15	13	18	14
60S ribosomal protein L23a OS=Homo sapiens OX=9606 GN=RPL23A PE=1 SV=1	P62750	18 kDa	34	22	34	25	20	29	25	13	16	16	21	40
Zinc finger CCCH-type antiviral protein 1 OS=Homo sapiens OX=9606 GN=ZC3HAV1 PE=1 SV=3	Q7Z2W4	101 kDa	22	27	33	16	19	32	24	25	33	16	21	30
Dynamin-2 OS=Homo sapiens OX=9606 GN=DNM2 PE=1 SV=2	P50570	98 kDa	20	27	24	22	17	19	21	16	29	17	15	25
60S ribosomal protein L30 OS=Homo sapiens OX=9606 GN=RPL30 PE=1 SV=2	P62888	13 kDa	32	30	39	28	27	27	12	27	31	30	19	16
Nuclear cap-binding protein subunit 1 OS=Homo sapiens OX=9606 GN=NCBP1 PE=1 SV=1	Q09161	92 kDa	25	20	31	19	20	26	31	22	31	16	18	26
Ribose-phosphate pyrophosphokinase 2 OS=Homo sapiens OX=9606 GN=PRPS2 PE=1 SV=2	P11908	35 kDa	6	4	3	4	3	9	7	5	0	14	9	10
CTP synthase 1 OS=Homo sapiens OX=9606 GN=CTPS1 PE=1 SV=2	P17812	67 kDa	24	31	26	20	25	17	30	20	29	25	34	22
Ubiquitin carboxyl-terminal hydrolase 10 OS=Homo sapiens OX=9606 GN=USP10 PE=1 SV=2	Q14694	87 kDa	15	23	26	28	24	22	22	19	23	15	20	22
26S proteasome non-ATPase regulatory subunit 14 OS=Homo sapiens OX=9606 GN=PSMD14 PE=1 SV=1	O00487	35 kDa	14	21	25	29	30	26	21	20	21	34	24	30
26S proteasome non-ATPase regulatory subunit 7 OS=Homo sapiens OX=9606 GN=PSMD7 PE=1 SV=2	P51665	37 kDa	28	22	25	15	23	23	23	22	23	27	29	37
F-actin-capping protein subunit beta OS=Homo sapiens OX=9606 GN=CAPZB PE=1 SV=4	P47756	31 kDa	19	15	23	16	25	29	19	13	23	24	24	26
ATP-dependent RNA helicase DDX24 OS=Homo sapiens OX=9606 GN=DDX24 PE=1 SV=1	Q9GZR7	96 kDa	11	26	25	19	16	21	21	27	28	19	10	20
Ubiquitin-like modifier-activating enzyme 6 OS=Homo sapiens OX=9606 GN=UBA6 PE=1 SV=1	A0AVT1	118 kDa	12	24	25	19	20	25	20	22	24	15	16	34
60S acidic ribosomal protein P1 OS=Homo sapiens OX=9606 GN=RPLP1 PE=1 SV=1	P05386	12 kDa	37	15	42	41	35	40	22	24	26	16	21	23
Protein-L-isoaspartate(D-aspartate) O-methyltransferase OS=Homo sapiens OX=9606 GN=PCMT1 PE=1 SV=4	P22061	25 kDa	32	11	25	36	34	37	28	13	20	22	23	35
Aminopeptidase B OS=Homo sapiens OX=9606 GN=RNPEP PE=1 SV=2	Q9H4A4	73 kDa	13	22	21	13	15	20	24	20	27	22	18	33
U1 small nuclear ribonucleoprotein A OS=Homo sapiens OX=9606 GN=SNRPA PE=1 SV=3	P09012	31 kDa	22	16	20	29	25	29	22	14	22	23	31	34
ATP-dependent 6-phosphofructokinase, platelet type OS=Homo sapiens OX=9606 GN=PFKP PE=1 SV=2	Q01813	86 kDa	16	19	14	24	21	21	32	21	24	27	21	27
40S ribosomal protein S15a OS=Homo sapiens OX=9606 GN=RPS15A PE=1 SV=2	P62244	15 kDa	31	26	31	28	29	22	8	27	30	8	17	19
Proteasome subunit alpha type-5 OS=Homo sapiens OX=9606 GN=PSMA5 PE=1 SV=3	P28066	26 kDa	25	17	14	31	29	26	24	20	11	30	33	21
Msx2-interacting protein OS=Homo sapiens OX=9606 GN=SPEN PE=1 SV=1	Q96T58	402 kDa	2	11	13	6	19	22	16	24	12	4	15	18
Importin-11 OS=Homo sapiens OX=9606 GN=IPO11 PE=1 SV=1	Q9UI26	113 kDa	13	15	22	23	14	26	24	17	31	14	12	26
Ras-related protein Rab-11A OS=Homo sapiens OX=9606 GN=RAB11A PE=1 SV=3	P62491	24 kDa	13	7	13	10	9	10	5	10	13	9	7	17
RANBP2-like and GRIP domain-containing protein 8 OS=Homo sapiens OX=9606 GN=RGPD8 PE=1 SV=2	O14715	199 kDa	0	0	0	0	3	0	0	0	0	0	0	0
Dedicator of cytokinesis protein 7 OS=Homo sapiens OX=9606 GN=DOCK7 PE=1 SV=4	Q96N67	243 kDa	2	15	29	9	22	39	13	14	28	4	17	29
Ubiquitin-conjugating enzyme E2 L3 OS=Homo sapiens OX=9606 GN=UBE2L3 PE=1 SV=1	P68036	18 kDa	39	12	38	35	28	28	25	25	16	10	24	28
40S ribosomal protein S11 OS=Homo sapiens OX=9606 GN=RPS11 PE=1 SV=3	P62280	18 kDa	27	19	30	29	13	24	14	18	22	16	16	19
Serine/arginine-rich splicing factor 6 OS=Homo sapiens OX=9606 GN=SRSF6 PE=1 SV=2	Q13247	40 kDa	6	7	17	6	9	12	6	8	12	4	12	17
Eukaryotic translation initiation factor 4B OS=Homo sapiens OX=9606 GN=EIF4B PE=1 SV=2	P23588	69 kDa	20	17	24	12	12	20	18	17	23	7	15	25
Aminoacyl tRNA synthase complex-interacting multifunctional protein 2 OS=Homo sapiens OX=9606 GN=AIMP2 PE=1 SV=2	Q13155	35 kDa	30	14	27	26	27	36	23	25	22	19	32	42
Dihydrolipoyllysine-residue acetyltransferase component of pyruvate dehydrogenase complex, mitochondrial OS=Homo sapiens OX=9606 GN=DLAT PE=1 SV=3	P10515	69 kDa	20	24	20	19	18	21	22	16	17	23	18	19
Angiomotin OS=Homo sapiens OX=9606 GN=AMOT PE=1 SV=1	Q4VCS5	118 kDa	18	23	15	22	24	24	34	19	20	19	10	22
GRB10-interacting GYF protein 2 OS=Homo sapiens OX=9606 GN=GIGYF2 PE=1 SV=1	Q6Y7W6	150 kDa	12	19	23	16	15	27	17	27	23	17	15	25
Sister chromatid cohesion protein PDS5 homolog B OS=Homo sapiens OX=9606 GN=PDS5B PE=1 SV=1	Q9NTI5	165 kDa	7	15	21	13	10	21	19	23	16	5	6	24
RNA-binding protein 8A OS=Homo sapiens OX=9606 GN=RBM8A PE=1 SV=1	Q9Y5S9	20 kDa	38	25	36	43	30	36	22	20	22	25	17	38
Clustered mitochondria protein homolog OS=Homo sapiens OX=9606 GN=CLUH PE=1 SV=2	O75153	147 kDa	11	19	24	28	19	22	30	23	25	22	17	22
Splicing factor U2AF 35 kDa subunit OS=Homo sapiens OX=9606 GN=U2AF1 PE=1 SV=3	Q01081	28 kDa	19	15	26	23	22	30	31	25	17	35	26	32
Nucleolar complex protein 3 homolog OS=Homo sapiens OX=9606 GN=NOC3L PE=1 SV=1	Q8WTT2	93 kDa	8	30	27	24	12	25	26	22	21	16	5	17
Probable ATP-dependent RNA helicase DDX27 OS=Homo sapiens OX=9606 GN=DDX27 PE=1 SV=2	Q96GQ7	90 kDa	13	14	20	13	16	13	21	21	18	14	10	15
26S proteasome non-ATPase regulatory subunit 12 OS=Homo sapiens OX=9606 GN=PSMD12 PE=1 SV=3	O00232	53 kDa	30	22	21	24	20	17	25	19	17	22	34	28
Ras-related protein Rab-10 OS=Homo sapiens OX=9606 GN=RAB10 PE=1 SV=1	P61026	23 kDa	32	19	25	24	23	25	12	14	19	21	19	20
Myristoylated alanine-rich C-kinase substrate OS=Homo sapiens OX=9606 GN=MARCKS PE=1 SV=4	P29966	32 kDa	39	42	23	37	23	26	35	25	27	16	26	17
Golgi resident protein GCP60 OS=Homo sapiens OX=9606 GN=ACBD3 PE=1 SV=4	Q9H3P7	61 kDa	24	29	26	30	25	24	35	31	25	19	18	24
Cofilin-2 OS=Homo sapiens OX=9606 GN=CFL2 PE=1 SV=1	Q9Y281	19 kDa	9	2	8	10	9	6	6	6	4	9	7	7
AT-rich interactive domain-containing protein 1A OS=Homo sapiens OX=9606 GN=ARID1A PE=1 SV=3	O14497	242 kDa	2	20	12	14	21	29	30	26	22	12	20	28
Long-chain-fatty-acid--CoA ligase 3 OS=Homo sapiens OX=9606 GN=ACSL3 PE=1 SV=3	O95573	80 kDa	18	20	20	20	19	18	25	20	27	23	20	27
Chromobox protein homolog 3 OS=Homo sapiens OX=9606 GN=CBX3 PE=1 SV=4	Q13185	21 kDa	26	16	30	29	21	30	26	15	22	22	22	37
SWI/SNF complex subunit SMARCC2 OS=Homo sapiens OX=9606 GN=SMARCC2 PE=1 SV=1	Q8TAQ2	133 kDa	8	17	14	11	13	24	14	10	15	7	10	21
Pescadillo homolog OS=Homo sapiens OX=9606 GN=PES1 PE=1 SV=1	O00541	68 kDa	20	25	28	21	15	25	17	18	22	19	19	28
Signal recognition particle receptor subunit beta OS=Homo sapiens OX=9606 GN=SRPRB PE=1 SV=3	Q9Y5M8	30 kDa	24	16	24	17	20	32	31	21	19	19	19	23
Coatomer subunit epsilon OS=Homo sapiens OX=9606 GN=COPE PE=1 SV=3	O14579	34 kDa	23	18	17	16	30	34	38	22	14	22	18	41
60S ribosomal protein L14 OS=Homo sapiens OX=9606 GN=RPL14 PE=1 SV=4	P50914	23 kDa	24	19	22	26	23	33	23	25	23	23	21	20
26S proteasome non-ATPase regulatory subunit 6 OS=Homo sapiens OX=9606 GN=PSMD6 PE=1 SV=1	Q15008	46 kDa	23	18	17	20	23	27	28	17	23	12	26	24
ATPase family AAA domain-containing protein 3B OS=Homo sapiens OX=9606 GN=ATAD3B PE=1 SV=1	Q5T9A4	73 kDa	9	9	8	6	4	6	5	10	6	7	6	10
HIV Tat-specific factor 1 OS=Homo sapiens OX=9606 GN=HTATSF1 PE=1 SV=1	O43719	86 kDa	20	34	26	23	21	33	35	23	32	20	23	22
Mitochondrial proton/calcium exchanger protein OS=Homo sapiens OX=9606 GN=LETM1 PE=1 SV=1	O95202	83 kDa	10	20	20	17	15	16	17	16	21	14	19	15
Synaptic vesicle membrane protein VAT-1 homolog OS=Homo sapiens OX=9606 GN=VAT1 PE=1 SV=2	Q99536	42 kDa	37	19	25	30	29	25	30	20	16	28	23	25
Hsc70-interacting protein OS=Homo sapiens OX=9606 GN=ST13 PE=1 SV=2	P50502	41 kDa	23	19	19	29	19	15	17	19	15	22	26	19
Protein arginine N-methyltransferase 1 OS=Homo sapiens OX=9606 GN=PRMT1 PE=1 SV=3	Q99873	42 kDa	11	13	13	21	26	19	23	13	12	19	31	23
UDP-N-acetylglucosamine--peptide N-acetylglucosaminyltransferase 110 kDa subunit OS=Homo sapiens OX=9606 GN=OGT PE=1 SV=3	O15294	117 kDa	13	20	23	20	22	30	26	22	33	12	18	33
Isocitrate dehydrogenase [NAD] subunit alpha, mitochondrial OS=Homo sapiens OX=9606 GN=IDH3A PE=1 SV=1	P50213	40 kDa	26	20	27	12	18	27	28	21	19	21	23	33
AP-3 complex subunit delta-1 OS=Homo sapiens OX=9606 GN=AP3D1 PE=1 SV=1	O14617	130 kDa	10	21	13	20	21	23	13	26	20	12	13	37
Acetyl-CoA carboxylase 1 OS=Homo sapiens OX=9606 GN=ACACA PE=1 SV=2	Q13085	266 kDa	0	11	13	18	19	29	9	17	21	14	15	17
Actin-related protein 2 OS=Homo sapiens OX=9606 GN=ACTR2 PE=1 SV=1	P61160	45 kDa	19	31	22	12	14	29	24	18	25	19	22	39
GTPase-activating protein and VPS9 domain-containing protein 1 OS=Homo sapiens OX=9606 GN=GAPVD1 PE=1 SV=2	Q14C86	165 kDa	8	26	20	18	22	34	19	19	25	10	14	20
Elongation factor 1-beta OS=Homo sapiens OX=9606 GN=EEF1B2 PE=1 SV=3	P24534	25 kDa	22	18	17	33	31	29	35	17	21	27	20	27
60S ribosomal protein L22 OS=Homo sapiens OX=9606 GN=RPL22 PE=1 SV=2	P35268	15 kDa	28	23	39	31	26	25	17	23	25	15	17	20
Glycogen phosphorylase, brain form OS=Homo sapiens OX=9606 GN=PYGB PE=1 SV=5	P11216	97 kDa	7	13	7	11	16	10	5	12	18	16	11	14
60S ribosomal protein L26 OS=Homo sapiens OX=9606 GN=RPL26 PE=1 SV=1	P61254	17 kDa	33	11	16	21	20	17	9	11	15	15	16	23
Endoplasmic reticulum resident protein 29 OS=Homo sapiens OX=9606 GN=ERP29 PE=1 SV=4	P30040	29 kDa	32	21	20	19	30	30	32	13	22	20	14	20
Nucleosome assembly protein 1-like 4 OS=Homo sapiens OX=9606 GN=NAP1L4 PE=1 SV=1	Q99733	43 kDa	21	25	19	21	15	21	21	17	22	22	20	24
Peroxiredoxin-5, mitochondrial OS=Homo sapiens OX=9606 GN=PRDX5 PE=1 SV=4	P30044	22 kDa	27	9	38	31	26	39	17	20	25	14	18	30
Tryptophan--tRNA ligase, cytoplasmic OS=Homo sapiens OX=9606 GN=WARS1 PE=1 SV=2	P23381	53 kDa	20	20	17	17	16	17	19	19	23	28	30	25
Cleavage stimulation factor subunit 2 OS=Homo sapiens OX=9606 GN=CSTF2 PE=1 SV=1	P33240	61 kDa	20	23	28	13	19	23	19	15	25	25	16	35
Tight junction protein ZO-1 OS=Homo sapiens OX=9606 GN=TJP1 PE=1 SV=3	Q07157	195 kDa	8	18	21	21	21	21	17	16	15	10	15	21
Nucleolar protein 6 OS=Homo sapiens OX=9606 GN=NOL6 PE=1 SV=2	Q9H6R4	128 kDa	10	18	40	23	13	35	21	34	36	10	12	34
Dolichyl-diphosphooligosaccharide--protein glycosyltransferase subunit STT3A OS=Homo sapiens OX=9606 GN=STT3A PE=1 SV=2	P46977	81 kDa	6	15	11	18	18	18	15	12	18	10	17	14
Actin-related protein 3 OS=Homo sapiens OX=9606 GN=ACTR3 PE=1 SV=3	P61158	47 kDa	27	17	19	18	19	26	28	20	21	21	26	23
Junction plakoglobin OS=Homo sapiens OX=9606 GN=JUP PE=1 SV=3	P14923	82 kDa	18	22	30	15	22	21	16	22	20	21	20	33
Ras-related protein Rap-1b OS=Homo sapiens OX=9606 GN=RAP1B PE=1 SV=1	P61224	21 kDa	30	13	19	32	20	25	17	16	16	14	16	20
Heterogeneous nuclear ribonucleoprotein A0 OS=Homo sapiens OX=9606 GN=HNRNPA0 PE=1 SV=1	Q13151	31 kDa	15	21	22	28	24	25	26	24	20	23	22	30
Importin-8 OS=Homo sapiens OX=9606 GN=IPO8 PE=1 SV=2	O15397	120 kDa	12	22	26	15	12	21	23	13	29	19	17	28
Protein transport protein Sec61 subunit alpha isoform 1 OS=Homo sapiens OX=9606 GN=SEC61A1 PE=1 SV=2	P61619	52 kDa	12	17	43	10	9	34	16	25	37	9	24	46
Tubulin-specific chaperone D OS=Homo sapiens OX=9606 GN=TBCD PE=1 SV=2	Q9BTW9	133 kDa	20	25	33	19	14	26	18	22	28	14	18	35
2-oxoglutarate dehydrogenase, mitochondrial OS=Homo sapiens OX=9606 GN=OGDH PE=1 SV=3	Q02218	116 kDa	9	16	23	14	11	24	20	18	36	11	10	17
WD40 repeat-containing protein SMU1 OS=Homo sapiens OX=9606 GN=SMU1 PE=1 SV=2	Q2TAY7	58 kDa	15	17	18	23	21	22	16	13	20	21	19	21
Chromodomain-helicase-DNA-binding protein 3 OS=Homo sapiens OX=9606 GN=CHD3 PE=1 SV=3	Q12873	227 kDa	0	0	0	0	2	0	0	0	0	0	0	4
TATA-binding protein-associated factor 172 OS=Homo sapiens OX=9606 GN=BTAF1 PE=1 SV=2	O14981	207 kDa	6	8	19	22	18	28	17	25	21	10	17	20
H/ACA ribonucleoprotein complex subunit DKC1 OS=Homo sapiens OX=9606 GN=DKC1 PE=1 SV=3	O60832	58 kDa	15	23	25	11	17	18	25	17	20	23	12	17
40S ribosomal protein S19 OS=Homo sapiens OX=9606 GN=RPS19 PE=1 SV=2	P39019	16 kDa	24	12	26	17	17	25	14	19	25	17	18	33
Tubulin--tyrosine ligase-like protein 12 OS=Homo sapiens OX=9606 GN=TTLL12 PE=1 SV=2	Q14166	74 kDa	13	15	13	10	10	14	18	20	18	19	19	27
AP-1 complex subunit gamma-1 OS=Homo sapiens OX=9606 GN=AP1G1 PE=1 SV=5	O43747	91 kDa	11	20	19	21	20	20	14	17	22	17	14	29
26S proteasome non-ATPase regulatory subunit 10 OS=Homo sapiens OX=9606 GN=PSMD10 PE=1 SV=1	O75832	24 kDa	42	10	29	35	32	26	18	19	16	34	26	33
6-phosphogluconolactonase OS=Homo sapiens OX=9606 GN=PGLS PE=1 SV=2	O95336	28 kDa	32	18	30	22	25	35	29	19	24	19	34	30
Utrophin OS=Homo sapiens OX=9606 GN=UTRN PE=1 SV=2	P46939	394 kDa	2	10	8	8	14	16	8	18	10	11	17	15
Spermidine synthase OS=Homo sapiens OX=9606 GN=SRM PE=1 SV=1	P19623	34 kDa	28	8	15	21	24	25	22	6	10	25	29	32
Pyrroline-5-carboxylate reductase 2 OS=Homo sapiens OX=9606 GN=PYCR2 PE=1 SV=1	Q96C36	34 kDa	23	16	23	22	20	25	21	19	23	28	28	34
NADH dehydrogenase [ubiquinone] iron-sulfur protein 3, mitochondrial OS=Homo sapiens OX=9606 GN=NDUFS3 PE=1 SV=1	O75489	30 kDa	28	14	23	27	33	26	26	19	18	18	22	24
Serine/threonine-protein kinase mTOR OS=Homo sapiens OX=9606 GN=MTOR PE=1 SV=1	P42345	289 kDa	3	16	18	15	18	36	10	19	16	13	16	31
Acidic leucine-rich nuclear phosphoprotein 32 family member B OS=Homo sapiens OX=9606 GN=ANP32B PE=1 SV=1	Q92688	29 kDa	16	10	16	20	14	17	20	11	26	13	16	19
TATA-binding protein-associated factor 2N OS=Homo sapiens OX=9606 GN=TAF15 PE=1 SV=1	Q92804	62 kDa	27	27	18	28	17	14	23	17	16	10	11	13
Very-long-chain (3R)-3-hydroxyacyl-CoA dehydratase 3 OS=Homo sapiens OX=9606 GN=HACD3 PE=1 SV=2	Q9P035	43 kDa	6	16	17	14	28	18	20	18	13	15	16	22
Ankyrin repeat domain-containing protein 17 OS=Homo sapiens OX=9606 GN=ANKRD17 PE=1 SV=3	O75179	274 kDa	2	12	7	10	10	9	9	14	13	4	8	19
Pre-mRNA-splicing factor ATP-dependent RNA helicase DHX16 OS=Homo sapiens OX=9606 GN=DHX16 PE=1 SV=2	O60231	119 kDa	7	19	19	17	18	21	23	13	19	15	13	14
Proteasome subunit beta type-7 OS=Homo sapiens OX=9606 GN=PSMB7 PE=1 SV=1	Q99436	30 kDa	23	16	25	24	25	32	20	20	23	29	16	36
Coronin-1C OS=Homo sapiens OX=9606 GN=CORO1C PE=1 SV=1	Q9ULV4	53 kDa	25	18	19	22	20	22	27	19	21	13	19	17
Nuclear valosin-containing protein-like OS=Homo sapiens OX=9606 GN=NVL PE=1 SV=1	O15381	95 kDa	12	16	18	19	21	22	23	23	20	14	12	12
RNA transcription, translation and transport factor protein OS=Homo sapiens OX=9606 GN=RTRAF PE=1 SV=1	Q9Y224	28 kDa	34	10	15	21	31	37	24	26	15	20	24	29
Casein kinase II subunit alpha OS=Homo sapiens OX=9606 GN=CSNK2A1 PE=1 SV=1	P68400	45 kDa	16	20	16	11	17	24	29	13	17	11	20	31
Proteasome subunit beta type-2 OS=Homo sapiens OX=9606 GN=PSMB2 PE=1 SV=1	P49721	23 kDa	36	18	21	34	22	15	19	27	21	14	20	24
Hydroxyacyl-coenzyme A dehydrogenase, mitochondrial OS=Homo sapiens OX=9606 GN=HADH PE=1 SV=3	Q16836	34 kDa	19	15	15	18	28	24	32	19	15	32	22	30
Centrosomal protein of 170 kDa OS=Homo sapiens OX=9606 GN=CEP170 PE=1 SV=1	Q5SW79	175 kDa	12	24	16	22	29	23	19	20	15	13	13	23
Nck-associated protein 1 OS=Homo sapiens OX=9606 GN=NCKAP1 PE=1 SV=1	Q9Y2A7	129 kDa	19	24	24	20	13	26	17	17	29	12	13	19
40S ribosomal protein S13 OS=Homo sapiens OX=9606 GN=RPS13 PE=1 SV=2	P62277	17 kDa	27	13	24	16	13	21	13	21	23	12	19	25
FAS-associated factor 2 OS=Homo sapiens OX=9606 GN=FAF2 PE=1 SV=2	Q96CS3	53 kDa	25	24	14	16	17	18	27	24	20	19	29	22
ATP synthase subunit d, mitochondrial OS=Homo sapiens OX=9606 GN=ATP5PD PE=1 SV=3	O75947	18 kDa	27	17	30	30	30	33	11	21	13	15	15	27
Histidine triad nucleotide-binding protein 1 OS=Homo sapiens OX=9606 GN=HINT1 PE=1 SV=2	P49773	14 kDa	28	11	23	28	20	25	22	13	22	18	16	24
Nuclear migration protein nudC OS=Homo sapiens OX=9606 GN=NUDC PE=1 SV=1	Q9Y266	38 kDa	19	15	13	26	17	17	25	10	16	15	18	20
UBX domain-containing protein 1 OS=Homo sapiens OX=9606 GN=UBXN1 PE=1 SV=2	Q04323	33 kDa	26	29	26	24	23	34	26	23	27	16	22	34
Protein transport protein Sec16A OS=Homo sapiens OX=9606 GN=SEC16A PE=1 SV=4	O15027	252 kDa	6	10	14	9	13	22	30	29	20	14	17	27
Ribonuclease inhibitor OS=Homo sapiens OX=9606 GN=RNH1 PE=1 SV=2	P13489	50 kDa	32	22	22	28	11	21	30	23	28	17	20	31
40S ribosomal protein S23 OS=Homo sapiens OX=9606 GN=RPS23 PE=1 SV=3	P62266	16 kDa	31	22	31	35	27	22	16	20	20	13	15	17
Paired amphipathic helix protein Sin3a OS=Homo sapiens OX=9606 GN=SIN3A PE=1 SV=2	Q96ST3	145 kDa	5	14	15	11	16	21	18	21	18	8	13	31
Proteasome subunit beta type-3 OS=Homo sapiens OX=9606 GN=PSMB3 PE=1 SV=2	P49720	23 kDa	22	12	24	21	17	17	11	17	19	13	18	25
Afadin OS=Homo sapiens OX=9606 GN=AFDN PE=1 SV=3	P55196	207 kDa	6	22	25	16	21	27	32	19	16	11	8	23
Ubiquilin-1 OS=Homo sapiens OX=9606 GN=UBQLN1 PE=1 SV=2	Q9UMX0	63 kDa	16	15	22	19	19	12	22	12	16	21	19	20
Cytochrome c OS=Homo sapiens OX=9606 GN=CYCS PE=1 SV=2	P99999	12 kDa	31	16	39	26	23	21	19	26	27	13	16	18
Alanine--tRNA ligase, mitochondrial OS=Homo sapiens OX=9606 GN=AARS2 PE=1 SV=1	Q5JTZ9	107 kDa	12	20	24	22	11	19	14	20	15	15	10	21
Lipopolysaccharide-responsive and beige-like anchor protein OS=Homo sapiens OX=9606 GN=LRBA PE=1 SV=4	P50851	319 kDa	7	13	12	10	25	13	23	21	15	16	27	15
60S ribosomal protein L21 OS=Homo sapiens OX=9606 GN=RPL21 PE=1 SV=2	P46778	19 kDa	14	11	19	15	14	17	16	4	11	10	13	26
WD repeat-containing protein 43 OS=Homo sapiens OX=9606 GN=WDR43 PE=1 SV=3	Q15061	75 kDa	20	26	24	20	18	16	15	16	16	12	20	20
Protein virilizer homolog OS=Homo sapiens OX=9606 GN=VIRMA PE=1 SV=2	Q69YN4	202 kDa	4	32	24	18	14	39	11	28	27	10	16	22
RNA-binding protein 4 OS=Homo sapiens OX=9606 GN=RBM4 PE=1 SV=1	Q9BWF3	40 kDa	29	23	25	20	23	23	25	19	24	22	20	28
F-actin-capping protein subunit alpha-1 OS=Homo sapiens OX=9606 GN=CAPZA1 PE=1 SV=3	P52907	33 kDa	17	11	19	20	23	22	23	19	17	23	20	24
Dynein light chain 1, cytoplasmic OS=Homo sapiens OX=9606 GN=DYNLL1 PE=1 SV=1	P63167	10 kDa	23	21	47	22	26	29	12	34	27	0	25	21
Cleavage and polyadenylation specificity factor subunit 5 OS=Homo sapiens OX=9606 GN=NUDT21 PE=1 SV=1	O43809	26 kDa	23	9	18	21	18	20	19	15	19	17	15	35
ATP-binding cassette sub-family F member 2 OS=Homo sapiens OX=9606 GN=ABCF2 PE=1 SV=2	Q9UG63	71 kDa	16	10	11	17	16	11	12	12	11	15	15	20
Signal recognition particle receptor subunit alpha OS=Homo sapiens OX=9606 GN=SRPRA PE=1 SV=2	P08240	70 kDa	14	19	17	13	15	27	21	12	17	14	21	30
Proteasome subunit beta type-4 OS=Homo sapiens OX=9606 GN=PSMB4 PE=1 SV=4	P28070	29 kDa	42	12	20	30	34	33	21	21	18	16	23	31
Glycylpeptide N-tetradecanoyltransferase 1 OS=Homo sapiens OX=9606 GN=NMT1 PE=1 SV=2	P30419	57 kDa	21	15	16	17	19	16	13	16	20	13	27	25
ATP-dependent RNA helicase DHX8 OS=Homo sapiens OX=9606 GN=DHX8 PE=1 SV=1	Q14562	139 kDa	7	15	18	18	15	17	10	16	20	13	6	20
Transaldolase OS=Homo sapiens OX=9606 GN=TALDO1 PE=1 SV=2	P37837	38 kDa	21	13	22	21	22	24	21	10	18	19	21	26
Condensin complex subunit 2 OS=Homo sapiens OX=9606 GN=NCAPH PE=1 SV=3	Q15003	83 kDa	15	20	19	21	13	20	26	14	27	15	19	26
SUMO-activating enzyme subunit 1 OS=Homo sapiens OX=9606 GN=SAE1 PE=1 SV=1	Q9UBE0	38 kDa	19	17	24	16	17	21	30	15	17	18	17	34
Plasma membrane calcium-transporting ATPase 1 OS=Homo sapiens OX=9606 GN=ATP2B1 PE=1 SV=4	P20020	135 kDa	5	14	17	13	19	23	23	19	17	10	13	18
Histone deacetylase 1 OS=Homo sapiens OX=9606 GN=HDAC1 PE=1 SV=1	Q13547	55 kDa	16	15	25	16	14	19	15	17	20	22	18	20
Serine/threonine-protein phosphatase 2A catalytic subunit alpha isoform OS=Homo sapiens OX=9606 GN=PPP2CA PE=1 SV=1	P67775	36 kDa	26	20	27	16	24	18	21	24	18	32	20	22
Probable ATP-dependent RNA helicase DDX20 OS=Homo sapiens OX=9606 GN=DDX20 PE=1 SV=2	Q9UHI6	92 kDa	15	31	21	21	17	24	18	21	25	11	12	23
Eukaryotic translation initiation factor 3 subunit G OS=Homo sapiens OX=9606 GN=EIF3G PE=1 SV=2	O75821	36 kDa	21	16	11	23	19	16	19	13	10	21	20	25
Ubiquitin-conjugating enzyme E2 variant 1 OS=Homo sapiens OX=9606 GN=UBE2V1 PE=1 SV=2	Q13404	16 kDa	42	14	25	31	24	24	18	20	15	19	18	31
GrpE protein homolog 1, mitochondrial OS=Homo sapiens OX=9606 GN=GRPEL1 PE=1 SV=2	Q9HAV7	24 kDa	22	10	20	25	30	31	18	20	13	17	19	23
cAMP-dependent protein kinase type II-alpha regulatory subunit OS=Homo sapiens OX=9606 GN=PRKAR2A PE=1 SV=2	P13861	46 kDa	28	23	32	15	15	20	30	13	21	17	18	21
E3 ubiquitin-protein ligase BRE1B OS=Homo sapiens OX=9606 GN=RNF40 PE=1 SV=5	O75150	114 kDa	5	14	14	10	11	18	21	16	16	10	4	15
AP-2 complex subunit alpha-1 OS=Homo sapiens OX=9606 GN=AP2A1 PE=1 SV=3	O95782	108 kDa	8	18	18	17	17	18	22	20	31	10	8	21
Eukaryotic peptide chain release factor subunit 1 OS=Homo sapiens OX=9606 GN=ETF1 PE=1 SV=3	P62495	49 kDa	25	17	12	19	17	14	14	13	19	24	19	29
Pogo transposable element with ZNF domain OS=Homo sapiens OX=9606 GN=POGZ PE=1 SV=2	Q7Z3K3	155 kDa	5	24	16	15	17	17	13	20	19	11	11	20
RNA-binding protein 26 OS=Homo sapiens OX=9606 GN=RBM26 PE=1 SV=3	Q5T8P6	114 kDa	11	8	8	11	12	14	27	7	11	13	9	22
GTP-binding protein SAR1a OS=Homo sapiens OX=9606 GN=SAR1A PE=1 SV=1	Q9NR31	22 kDa	31	16	22	25	30	30	9	22	14	5	19	24
60S ribosomal protein L27 OS=Homo sapiens OX=9606 GN=RPL27 PE=1 SV=2	P61353	16 kDa	26	15	25	20	19	22	12	16	19	11	13	17
Death-inducer obliterator 1 OS=Homo sapiens OX=9606 GN=DIDO1 PE=1 SV=5	Q9BTC0	244 kDa	4	15	15	15	24	20	19	17	15	11	12	17
Testis-expressed protein 10 OS=Homo sapiens OX=9606 GN=TEX10 PE=1 SV=2	Q9NXF1	106 kDa	17	21	19	23	24	24	24	22	19	19	14	23
Spectrin beta chain, non-erythrocytic 2 OS=Homo sapiens OX=9606 GN=SPTBN2 PE=1 SV=3	O15020	271 kDa	0	8	7	5	20	12	10	8	5	14	9	8
Glutathione S-transferase omega-1 OS=Homo sapiens OX=9606 GN=GSTO1 PE=1 SV=2	P78417	28 kDa	20	9	15	16	20	28	27	14	15	13	19	27
Asparagine--tRNA ligase, cytoplasmic OS=Homo sapiens OX=9606 GN=NARS1 PE=1 SV=1	O43776	63 kDa	27	17	17	24	12	14	19	13	18	26	20	24
Kinesin-like protein KIF11 OS=Homo sapiens OX=9606 GN=KIF11 PE=1 SV=2	P52732	119 kDa	8	14	20	13	16	23	12	17	27	9	12	38
39S ribosomal protein L12, mitochondrial OS=Homo sapiens OX=9606 GN=MRPL12 PE=1 SV=2	P52815	21 kDa	21	7	29	18	23	32	19	16	29	13	22	42
Gem-associated protein 4 OS=Homo sapiens OX=9606 GN=GEMIN4 PE=1 SV=2	P57678	120 kDa	10	22	27	18	11	20	18	15	24	15	11	21
60S ribosomal protein L31 OS=Homo sapiens OX=9606 GN=RPL31 PE=1 SV=1	P62899	14 kDa	30	12	23	20	18	19	9	14	21	12	15	24
PC4 and SFRS1-interacting protein OS=Homo sapiens OX=9606 GN=PSIP1 PE=1 SV=1	O75475	60 kDa	20	21	25	23	21	26	22	12	22	15	14	18
Ubiquitin carboxyl-terminal hydrolase 24 OS=Homo sapiens OX=9606 GN=USP24 PE=1 SV=3	Q9UPU5	294 kDa	0	10	13	5	14	31	6	14	23	10	17	29
Putative RNA-binding protein Luc7-like 2 OS=Homo sapiens OX=9606 GN=LUC7L2 PE=1 SV=2	Q9Y383	47 kDa	10	17	8	18	10	17	13	13	9	18	13	14
Transportin-2 OS=Homo sapiens OX=9606 GN=TNPO2 PE=1 SV=3	O14787	101 kDa	4	10	6	7	7	10	10	9	9	6	2	8
Small nuclear ribonucleoprotein Sm D3 OS=Homo sapiens OX=9606 GN=SNRPD3 PE=1 SV=1	P62318	14 kDa	40	17	31	26	18	19	17	16	24	26	18	14
Zinc finger protein 638 OS=Homo sapiens OX=9606 GN=ZNF638 PE=1 SV=2	Q14966	221 kDa	3	10	14	8	15	16	26	20	15	7	9	25
NADH-cytochrome b5 reductase 3 OS=Homo sapiens OX=9606 GN=CYB5R3 PE=1 SV=3	P00387	34 kDa	13	10	25	17	18	25	20	18	17	25	21	21
Ras GTPase-activating-like protein IQGAP2 OS=Homo sapiens OX=9606 GN=IQGAP2 PE=1 SV=4	Q13576	181 kDa	2	17	14	24	15	26	9	12	15	8	11	18
SURP and G-patch domain-containing protein 2 OS=Homo sapiens OX=9606 GN=SUGP2 PE=1 SV=2	Q8IX01	120 kDa	12	18	28	18	8	31	14	20	17	17	10	24
L-xylulose reductase OS=Homo sapiens OX=9606 GN=DCXR PE=1 SV=2	Q7Z4W1	26 kDa	23	14	17	24	16	34	20	17	17	16	22	35
40S ribosomal protein S24 OS=Homo sapiens OX=9606 GN=RPS24 PE=1 SV=1	P62847	15 kDa	26	15	27	23	20	19	16	19	20	10	14	19
Eukaryotic translation initiation factor 4H OS=Homo sapiens OX=9606 GN=EIF4H PE=1 SV=5	Q15056	27 kDa	22	16	13	14	26	32	23	16	17	10	10	24
Eukaryotic translation initiation factor 6 OS=Homo sapiens OX=9606 GN=EIF6 PE=1 SV=1	P56537	27 kDa	28	12	24	33	21	32	17	11	16	35	18	24
Minor histocompatibility antigen H13 OS=Homo sapiens OX=9606 GN=HM13 PE=1 SV=1	Q8TCT9	41 kDa	7	15	17	17	27	23	22	19	23	16	25	19
Chromobox protein homolog 1 OS=Homo sapiens OX=9606 GN=CBX1 PE=1 SV=1	P83916	21 kDa	8	4	7	18	12	12	8	7	4	13	9	15
E3 ubiquitin-protein ligase BRE1A OS=Homo sapiens OX=9606 GN=RNF20 PE=1 SV=2	Q5VTR2	114 kDa	3	18	20	14	13	17	20	11	22	20	14	15
Developmentally-regulated GTP-binding protein 1 OS=Homo sapiens OX=9606 GN=DRG1 PE=1 SV=1	Q9Y295	41 kDa	22	21	20	15	19	30	22	18	21	17	19	27
60S ribosomal protein L28 OS=Homo sapiens OX=9606 GN=RPL28 PE=1 SV=3	P46779	16 kDa	19	11	21	20	11	15	13	16	18	15	16	19
Cleavage stimulation factor subunit 3 OS=Homo sapiens OX=9606 GN=CSTF3 PE=1 SV=1	Q12996	83 kDa	9	18	24	12	14	17	26	14	21	27	15	19
Plastin-1 OS=Homo sapiens OX=9606 GN=PLS1 PE=1 SV=2	Q14651	70 kDa	14	7	9	8	8	5	11	8	5	12	7	11
Ubiquitin-conjugating enzyme E2 variant 2 OS=Homo sapiens OX=9606 GN=UBE2V2 PE=1 SV=4	Q15819	16 kDa	17	0	6	9	10	12	6	5	8	0	7	12
Alpha-actinin-2 OS=Homo sapiens OX=9606 GN=ACTN2 PE=1 SV=1	P35609	104 kDa	0	0	2	0	0	2	0	0	0	0	0	0
E3 ubiquitin-protein ligase UBR5 OS=Homo sapiens OX=9606 GN=UBR5 PE=1 SV=2	O95071	309 kDa	0	12	10	9	10	25	18	26	17	10	15	35
Glucose-6-phosphate 1-dehydrogenase OS=Homo sapiens OX=9606 GN=G6PD PE=1 SV=4	P11413	59 kDa	23	17	15	16	11	24	14	13	15	15	20	24
Cell division control protein 42 homolog OS=Homo sapiens OX=9606 GN=CDC42 PE=1 SV=2	P60953	21 kDa	24	17	26	18	19	28	20	19	22	10	20	21
Ankyrin repeat and KH domain-containing protein 1 OS=Homo sapiens OX=9606 GN=ANKHD1 PE=1 SV=1	Q8IWZ3	269 kDa	5	17	14	16	12	18	14	18	19	8	23	29
RNA-binding protein 28 OS=Homo sapiens OX=9606 GN=RBM28 PE=1 SV=3	Q9NW13	86 kDa	14	18	21	14	7	17	13	16	11	15	16	18
SEC23-interacting protein OS=Homo sapiens OX=9606 GN=SEC23IP PE=1 SV=1	Q9Y6Y8	111 kDa	4	11	12	6	11	21	21	17	11	14	8	15
Protein O-GlcNAcase OS=Homo sapiens OX=9606 GN=OGA PE=1 SV=2	O60502	103 kDa	9	14	23	15	15	22	15	9	23	9	13	17
Serine/threonine-protein phosphatase 6 regulatory subunit 3 OS=Homo sapiens OX=9606 GN=PPP6R3 PE=1 SV=2	Q5H9R7	98 kDa	7	15	23	13	8	20	13	12	17	6	7	20
Basic leucine zipper and W2 domain-containing protein 1 OS=Homo sapiens OX=9606 GN=BZW1 PE=1 SV=1	Q7L1Q6	48 kDa	18	12	19	10	12	18	16	15	18	8	14	21
Phosphoribosyl pyrophosphate synthase-associated protein 2 OS=Homo sapiens OX=9606 GN=PRPSAP2 PE=1 SV=1	O60256	41 kDa	13	8	23	7	14	27	15	23	21	20	22	31
NADH dehydrogenase [ubiquinone] iron-sulfur protein 2, mitochondrial OS=Homo sapiens OX=9606 GN=NDUFS2 PE=1 SV=2	O75306	53 kDa	18	13	20	17	17	28	20	14	10	13	17	18
Serine/arginine-rich splicing factor 9 OS=Homo sapiens OX=9606 GN=SRSF9 PE=1 SV=1	Q13242	26 kDa	20	8	14	20	21	18	25	15	10	14	14	16
Replication protein A 32 kDa subunit OS=Homo sapiens OX=9606 GN=RPA2 PE=1 SV=1	P15927	29 kDa	29	16	16	24	25	27	24	15	17	27	19	24
Peptidyl-prolyl cis-trans isomerase F, mitochondrial OS=Homo sapiens OX=9606 GN=PPIF PE=1 SV=1	P30405	22 kDa	32	8	23	25	19	24	16	16	17	16	19	28
Nucleoplasmin-3 OS=Homo sapiens OX=9606 GN=NPM3 PE=1 SV=3	O75607	19 kDa	26	16	27	34	26	31	18	16	23	22	22	29
ATP-dependent RNA helicase DDX54 OS=Homo sapiens OX=9606 GN=DDX54 PE=1 SV=2	Q8TDD1	99 kDa	4	20	23	12	14	18	12	22	23	9	8	15
Chromodomain-helicase-DNA-binding protein 1 OS=Homo sapiens OX=9606 GN=CHD1 PE=1 SV=2	O14646	197 kDa	5	9	12	12	17	19	9	11	9	8	9	14
60S ribosomal protein L24 OS=Homo sapiens OX=9606 GN=RPL24 PE=1 SV=1	P83731	18 kDa	14	9	20	25	14	24	20	14	20	8	20	35
Ras-related protein Rab-2A OS=Homo sapiens OX=9606 GN=RAB2A PE=1 SV=1	P61019	24 kDa	20	10	20	21	22	20	10	13	7	16	14	20
Very-long-chain 3-oxoacyl-CoA reductase OS=Homo sapiens OX=9606 GN=HSD17B12 PE=1 SV=2	Q53GQ0	34 kDa	20	15	12	15	23	25	20	20	11	26	23	25
Alpha-galactosidase A OS=Homo sapiens OX=9606 GN=GLA PE=1 SV=1	P06280	49 kDa	22	17	17	18	18	18	27	9	14	12	22	18
Monocarboxylate transporter 1 OS=Homo sapiens OX=9606 GN=SLC16A1 PE=1 SV=3	P53985	54 kDa	7	15	26	14	7	25	5	28	22	6	10	25
60S ribosomal protein L19 OS=Homo sapiens OX=9606 GN=RPL19 PE=1 SV=1	P84098	23 kDa	28	15	24	21	23	32	25	15	18	18	29	16
Aminoacyl tRNA synthase complex-interacting multifunctional protein 1 OS=Homo sapiens OX=9606 GN=AIMP1 PE=1 SV=2	Q12904	34 kDa	19	18	23	21	18	22	27	19	18	21	11	28
YTH domain-containing family protein 2 OS=Homo sapiens OX=9606 GN=YTHDF2 PE=1 SV=2	Q9Y5A9	62 kDa	17	18	13	16	12	15	19	10	10	14	15	19
Flap endonuclease 1 OS=Homo sapiens OX=9606 GN=FEN1 PE=1 SV=1	P39748	43 kDa	19	19	13	23	23	15	16	15	9	16	11	25
DBIRD complex subunit ZNF326 OS=Homo sapiens OX=9606 GN=ZNF326 PE=1 SV=2	Q5BKZ1	66 kDa	14	19	19	23	15	14	14	17	17	17	19	16
PDZ and LIM domain protein 1 OS=Homo sapiens OX=9606 GN=PDLIM1 PE=1 SV=4	O00151	36 kDa	14	10	17	18	19	18	18	13	18	21	18	22
Eukaryotic translation initiation factor 4 gamma 3 OS=Homo sapiens OX=9606 GN=EIF4G3 PE=1 SV=2	O43432	177 kDa	5	0	8	4	10	15	7	6	14	4	6	13
Transport and Golgi organization protein 1 homolog OS=Homo sapiens OX=9606 GN=MIA3 PE=1 SV=1	Q5JRA6	214 kDa	2	16	14	9	22	16	17	15	15	13	15	13
U3 small nucleolar RNA-associated protein 14 homolog A OS=Homo sapiens OX=9606 GN=UTP14A PE=1 SV=1	Q9BVJ6	88 kDa	13	18	15	22	19	17	22	27	24	13	13	15
Phenylalanine--tRNA ligase alpha subunit OS=Homo sapiens OX=9606 GN=FARSA PE=1 SV=3	Q9Y285	58 kDa	24	20	22	16	17	15	19	19	17	20	27	24
Kinesin heavy chain isoform 5C OS=Homo sapiens OX=9606 GN=KIF5C PE=1 SV=1	O60282	109 kDa	0	3	0	0	0	2	0	0	3	0	0	2
Lysine-specific histone demethylase 1A OS=Homo sapiens OX=9606 GN=KDM1A PE=1 SV=2	O60341	93 kDa	3	13	19	14	11	23	15	15	25	9	11	17
PRA1 family protein 3 OS=Homo sapiens OX=9606 GN=ARL6IP5 PE=1 SV=1	O75915	22 kDa	13	18	21	19	21	24	23	25	19	20	21	22
NADPH--cytochrome P450 reductase OS=Homo sapiens OX=9606 GN=POR PE=1 SV=2	P16435	77 kDa	15	18	24	16	11	17	17	12	15	20	18	16
Importin subunit alpha-7 OS=Homo sapiens OX=9606 GN=KPNA6 PE=1 SV=1	O60684	60 kDa	18	12	21	12	14	19	14	17	18	16	20	22
Alpha-internexin OS=Homo sapiens OX=9606 GN=INA PE=1 SV=2	Q16352	55 kDa	0	4	7	3	7	5	11	5	4	9	7	10
Tubulin-specific chaperone A OS=Homo sapiens OX=9606 GN=TBCA PE=1 SV=3	O75347	13 kDa	36	15	32	21	21	14	10	14	18	12	13	16
Metastasis-associated protein MTA2 OS=Homo sapiens OX=9606 GN=MTA2 PE=1 SV=1	O94776	75 kDa	11	14	15	11	9	12	13	15	15	10	15	18
Sterol-4-alpha-carboxylate 3-dehydrogenase, decarboxylating OS=Homo sapiens OX=9606 GN=NSDHL PE=1 SV=2	Q15738	42 kDa	17	14	23	15	16	25	18	14	10	21	16	19
Glutamate-rich WD repeat-containing protein 1 OS=Homo sapiens OX=9606 GN=GRWD1 PE=1 SV=1	Q9BQ67	49 kDa	21	18	17	22	20	12	21	12	13	22	30	25
SNW domain-containing protein 1 OS=Homo sapiens OX=9606 GN=SNW1 PE=1 SV=1	Q13573	61 kDa	26	17	17	19	13	12	21	11	21	17	11	14
Adenylosuccinate synthetase isozyme 2 OS=Homo sapiens OX=9606 GN=ADSS2 PE=1 SV=3	P30520	50 kDa	22	19	14	16	17	17	22	13	14	18	19	17
Serine/arginine-rich splicing factor 7 OS=Homo sapiens OX=9606 GN=SRSF7 PE=1 SV=1	Q16629	27 kDa	14	9	12	17	17	20	13	9	15	14	11	12
4-trimethylaminobutyraldehyde dehydrogenase OS=Homo sapiens OX=9606 GN=ALDH9A1 PE=1 SV=3	P49189	54 kDa	26	14	16	23	15	11	20	14	10	9	22	20
Fatty acid-binding protein 5 OS=Homo sapiens OX=9606 GN=FABP5 PE=1 SV=3	Q01469	15 kDa	37	18	35	27	19	18	13	20	20	16	19	12
U5 small nuclear ribonucleoprotein 40 kDa protein OS=Homo sapiens OX=9606 GN=SNRNP40 PE=1 SV=1	Q96DI7	39 kDa	16	18	12	22	16	19	20	8	12	33	24	20
Probable ATP-dependent RNA helicase DDX23 OS=Homo sapiens OX=9606 GN=DDX23 PE=1 SV=3	Q9BUQ8	96 kDa	3	11	21	11	10	20	13	11	27	3	8	11
Phenylalanine--tRNA ligase beta subunit OS=Homo sapiens OX=9606 GN=FARSB PE=1 SV=3	Q9NSD9	66 kDa	20	10	15	10	19	7	14	13	15	17	27	19
Huntingtin OS=Homo sapiens OX=9606 GN=HTT PE=1 SV=2	P42858	348 kDa	0	14	12	14	23	27	19	21	9	13	25	21
WD repeat-containing protein 1 OS=Homo sapiens OX=9606 GN=WDR1 PE=1 SV=4	O75083	66 kDa	14	15	13	12	14	15	7	13	9	14	10	17
Mitogen-activated protein kinase 1 OS=Homo sapiens OX=9606 GN=MAPK1 PE=1 SV=3	P28482	41 kDa	9	16	14	14	18	22	21	15	12	15	19	30
Chloride intracellular channel protein 4 OS=Homo sapiens OX=9606 GN=CLIC4 PE=1 SV=4	Q9Y696	29 kDa	16	13	23	17	24	33	24	12	14	17	12	25
Ras-related protein Rap-1A OS=Homo sapiens OX=9606 GN=RAP1A PE=1 SV=1	P62834	21 kDa	0	0	0	5	2	3	0	2	0	2	0	2
60S ribosomal protein L27a OS=Homo sapiens OX=9606 GN=RPL27A PE=1 SV=2	P46776	17 kDa	27	13	38	21	17	23	15	16	25	8	14	19
mRNA export factor OS=Homo sapiens OX=9606 GN=RAE1 PE=1 SV=1	P78406	41 kDa	14	15	16	23	15	17	23	17	16	23	21	30
Peptidyl-prolyl cis-trans isomerase FKBP3 OS=Homo sapiens OX=9606 GN=FKBP3 PE=1 SV=1	Q00688	25 kDa	17	18	21	17	14	27	25	14	17	16	14	20
V-type proton ATPase subunit B, brain isoform OS=Homo sapiens OX=9606 GN=ATP6V1B2 PE=1 SV=3	P21281	57 kDa	15	17	17	13	18	17	22	9	17	18	19	21
Cytochrome c oxidase subunit 2 OS=Homo sapiens OX=9606 GN=MT-CO2 PE=1 SV=1	P00403	26 kDa	16	9	27	23	16	20	11	21	25	8	15	17
Ubiquitin carboxyl-terminal hydrolase 14 OS=Homo sapiens OX=9606 GN=USP14 PE=1 SV=3	P54578	56 kDa	18	15	15	15	15	18	17	11	15	17	19	21
Vesicle-associated membrane protein-associated protein A OS=Homo sapiens OX=9606 GN=VAPA PE=1 SV=3	Q9P0L0	28 kDa	17	14	22	13	20	16	19	15	22	12	14	20
Ras-related protein Rab-14 OS=Homo sapiens OX=9606 GN=RAB14 PE=1 SV=4	P61106	24 kDa	16	9	18	28	20	22	10	10	7	21	19	25
26S proteasome regulatory subunit 4 OS=Homo sapiens OX=9606 GN=PSMC1 PE=1 SV=1	P62191	49 kDa	15	20	14	14	19	8	13	10	18	18	20	15
COP9 signalosome complex subunit 4 OS=Homo sapiens OX=9606 GN=COPS4 PE=1 SV=1	Q9BT78	46 kDa	16	11	16	16	14	20	19	13	15	20	19	24
Serine/arginine repetitive matrix protein 1 OS=Homo sapiens OX=9606 GN=SRRM1 PE=1 SV=2	Q8IYB3	102 kDa	10	12	18	13	15	25	14	20	16	10	12	25
Hexokinase-2 OS=Homo sapiens OX=9606 GN=HK2 PE=1 SV=2	P52789	102 kDa	2	11	11	7	6	11	8	10	7	5	5	12
DnaJ homolog subfamily A member 2 OS=Homo sapiens OX=9606 GN=DNAJA2 PE=1 SV=1	O60884	46 kDa	20	18	18	13	21	19	15	14	18	12	22	23
Dynactin subunit 2 OS=Homo sapiens OX=9606 GN=DCTN2 PE=1 SV=4	Q13561	44 kDa	28	14	15	18	15	11	26	12	17	12	17	21
Dynein assembly factor 5, axonemal OS=Homo sapiens OX=9606 GN=DNAAF5 PE=1 SV=4	Q86Y56	94 kDa	15	17	16	15	14	12	22	15	26	25	11	19
Ataxin-10 OS=Homo sapiens OX=9606 GN=ATXN10 PE=1 SV=1	Q9UBB4	53 kDa	22	17	11	12	12	14	18	14	19	19	12	19
Heme oxygenase 2 OS=Homo sapiens OX=9606 GN=HMOX2 PE=1 SV=2	P30519	36 kDa	20	13	20	21	21	25	20	17	10	19	18	22
Dual specificity mitogen-activated protein kinase kinase 1 OS=Homo sapiens OX=9606 GN=MAP2K1 PE=1 SV=2	Q02750	43 kDa	13	11	17	14	21	20	19	11	20	20	16	26
Src substrate cortactin OS=Homo sapiens OX=9606 GN=CTTN PE=1 SV=2	Q14247	62 kDa	24	21	9	15	12	8	15	11	14	16	18	11
Prostaglandin E synthase 3 OS=Homo sapiens OX=9606 GN=PTGES3 PE=1 SV=1	Q15185	19 kDa	23	10	23	22	15	18	7	15	22	20	13	11
Hsp90 co-chaperone Cdc37 OS=Homo sapiens OX=9606 GN=CDC37 PE=1 SV=1	Q16543	44 kDa	20	18	16	11	9	16	19	7	17	13	17	20
Activating signal cointegrator 1 complex subunit 3 OS=Homo sapiens OX=9606 GN=ASCC3 PE=1 SV=3	Q8N3C0	251 kDa	3	12	7	8	11	17	15	12	7	5	11	18
ADP-sugar pyrophosphatase OS=Homo sapiens OX=9606 GN=NUDT5 PE=1 SV=1	Q9UKK9	24 kDa	15	10	11	18	22	23	22	11	8	21	23	20
Pentatricopeptide repeat domain-containing protein 3, mitochondrial OS=Homo sapiens OX=9606 GN=PTCD3 PE=1 SV=3	Q96EY7	79 kDa	21	16	23	15	12	16	16	15	17	15	12	19
Lymphoid-specific helicase OS=Homo sapiens OX=9606 GN=HELLS PE=1 SV=1	Q9NRZ9	97 kDa	9	14	11	8	9	15	13	13	15	6	7	12
ATP-dependent RNA helicase DDX19A OS=Homo sapiens OX=9606 GN=DDX19A PE=1 SV=1	Q9NUU7	54 kDa	16	16	11	6	19	12	21	11	11	18	11	15
Nucleolar transcription factor 1 OS=Homo sapiens OX=9606 GN=UBTF PE=1 SV=1	P17480	89 kDa	6	12	13	10	13	17	11	15	15	8	8	6
PAT complex subunit CCDC47 OS=Homo sapiens OX=9606 GN=CCDC47 PE=1 SV=1	Q96A33	56 kDa	12	9	20	12	13	13	13	17	16	11	13	25
Malignant T-cell-amplified sequence 1 OS=Homo sapiens OX=9606 GN=MCTS1 PE=1 SV=1	Q9ULC4	21 kDa	25	10	32	21	13	19	11	17	12	10	16	18
Alkyldihydroxyacetonephosphate synthase, peroxisomal OS=Homo sapiens OX=9606 GN=AGPS PE=1 SV=1	O00116	73 kDa	10	15	12	12	16	17	17	10	16	28	13	20
Cystatin-B OS=Homo sapiens OX=9606 GN=CSTB PE=1 SV=2	P04080	11 kDa	38	17	24	22	18	25	16	20	23	13	18	21
Transmembrane emp24 domain-containing protein 10 OS=Homo sapiens OX=9606 GN=TMED10 PE=1 SV=2	P49755	25 kDa	34	12	23	29	29	21	10	21	11	11	13	20
Serine/threonine-protein kinase N2 OS=Homo sapiens OX=9606 GN=PKN2 PE=1 SV=1	Q16513	112 kDa	8	11	18	11	10	14	11	10	9	10	8	5
Glutamine--fructose-6-phosphate aminotransferase [isomerizing] 1 OS=Homo sapiens OX=9606 GN=GFPT1 PE=1 SV=3	Q06210	79 kDa	14	12	25	10	9	14	18	19	12	13	21	23
Histone deacetylase complex subunit SAP18 OS=Homo sapiens OX=9606 GN=SAP18 PE=1 SV=1	O00422	18 kDa	26	11	12	18	20	20	13	10	8	10	7	16
S-methyl-5'-thioadenosine phosphorylase OS=Homo sapiens OX=9606 GN=MTAP PE=1 SV=2	Q13126	31 kDa	15	10	15	15	21	21	22	14	12	23	17	23
U4/U6.U5 tri-snRNP-associated protein 2 OS=Homo sapiens OX=9606 GN=USP39 PE=1 SV=2	Q53GS9	65 kDa	12	14	16	8	11	11	8	11	13	23	12	24
Baculoviral IAP repeat-containing protein 6 OS=Homo sapiens OX=9606 GN=BIRC6 PE=1 SV=2	Q9NR09	530 kDa	3	10	9	9	12	19	18	16	19	12	14	21
Cleavage and polyadenylation specificity factor subunit 1 OS=Homo sapiens OX=9606 GN=CPSF1 PE=1 SV=2	Q10570	161 kDa	5	15	15	11	13	26	16	13	13	12	13	14
Histone acetyltransferase type B catalytic subunit OS=Homo sapiens OX=9606 GN=HAT1 PE=1 SV=1	O14929	50 kDa	26	12	12	23	18	20	19	14	12	16	16	16
ATP-dependent DNA/RNA helicase DHX36 OS=Homo sapiens OX=9606 GN=DHX36 PE=1 SV=2	Q9H2U1	115 kDa	8	16	16	12	9	21	12	10	17	12	10	15
Cytoplasmic FMR1-interacting protein 2 OS=Homo sapiens OX=9606 GN=CYFIP2 PE=1 SV=2	Q96F07	148 kDa	0	2	2	3	4	6	2	0	5	0	3	4
Activated RNA polymerase II transcriptional coactivator p15 OS=Homo sapiens OX=9606 GN=SUB1 PE=1 SV=3	P53999	14 kDa	26	14	28	17	14	20	13	11	20	12	12	17
NF-kappa-B-repressing factor OS=Homo sapiens OX=9606 GN=NKRF PE=1 SV=2	O15226	78 kDa	12	18	12	19	8	16	15	16	12	9	5	12
Deoxyuridine 5'-triphosphate nucleotidohydrolase, mitochondrial OS=Homo sapiens OX=9606 GN=DUT PE=1 SV=4	P33316	27 kDa	17	9	18	30	24	25	14	13	14	18	11	16
Unhealthy ribosome biogenesis protein 2 homolog OS=Homo sapiens OX=9606 GN=URB2 PE=1 SV=2	Q14146	171 kDa	2	8	21	7	10	25	10	21	25	8	11	25
Haloacid dehalogenase-like hydrolase domain-containing 5 OS=Homo sapiens OX=9606 GN=HDHD5 PE=1 SV=1	Q9BXW7	46 kDa	14	20	25	10	14	21	23	16	13	16	21	26
Replication protein A 14 kDa subunit OS=Homo sapiens OX=9606 GN=RPA3 PE=1 SV=1	P35244	14 kDa	29	10	34	21	13	19	9	18	21	8	13	20
Alpha-taxilin OS=Homo sapiens OX=9606 GN=TXLNA PE=1 SV=3	P40222	62 kDa	23	23	23	24	14	21	26	22	16	12	11	14
Cullin-1 OS=Homo sapiens OX=9606 GN=CUL1 PE=1 SV=2	Q13616	90 kDa	8	8	11	11	20	21	10	13	24	11	10	18
RNA-binding protein 15 OS=Homo sapiens OX=9606 GN=RBM15 PE=1 SV=2	Q96T37	107 kDa	4	11	17	10	10	14	13	16	14	7	10	11
CAAX prenyl protease 1 homolog OS=Homo sapiens OX=9606 GN=ZMPSTE24 PE=1 SV=2	O75844	55 kDa	7	12	11	8	13	22	17	7	8	14	14	24
SR-related and CTD-associated factor 4 OS=Homo sapiens OX=9606 GN=SCAF4 PE=1 SV=3	O95104	126 kDa	13	11	17	15	8	16	19	14	12	10	12	9
Aldehyde dehydrogenase X, mitochondrial OS=Homo sapiens OX=9606 GN=ALDH1B1 PE=1 SV=3	P30837	57 kDa	11	16	11	18	18	16	21	17	16	17	24	19
Ras-related protein Rab-11B OS=Homo sapiens OX=9606 GN=RAB11B PE=1 SV=4	Q15907	24 kDa	26	11	17	25	16	19	12	14	9	16	23	17
Probable ATP-dependent RNA helicase DDX47 OS=Homo sapiens OX=9606 GN=DDX47 PE=1 SV=1	Q9H0S4	51 kDa	20	12	16	22	15	13	19	10	13	22	16	19
Beta-catenin-like protein 1 OS=Homo sapiens OX=9606 GN=CTNNBL1 PE=1 SV=1	Q8WYA6	65 kDa	14	20	19	9	18	14	15	13	17	14	20	20
DNA-directed RNA polymerase III subunit RPC1 OS=Homo sapiens OX=9606 GN=POLR3A PE=1 SV=2	O14802	156 kDa	7	9	10	10	6	15	5	10	20	12	7	23
TBC1 domain family member 4 OS=Homo sapiens OX=9606 GN=TBC1D4 PE=1 SV=2	O60343	147 kDa	3	14	14	11	13	25	8	17	21	9	15	18
DnaJ homolog subfamily C member 13 OS=Homo sapiens OX=9606 GN=DNAJC13 PE=1 SV=5	O75165	254 kDa	3	14	15	11	11	24	5	14	16	5	14	18
Phosphoribosyl pyrophosphate synthase-associated protein 1 OS=Homo sapiens OX=9606 GN=PRPSAP1 PE=1 SV=2	Q14558	39 kDa	17	13	16	14	9	20	18	18	12	16	15	25
Probable leucine--tRNA ligase, mitochondrial OS=Homo sapiens OX=9606 GN=LARS2 PE=1 SV=2	Q15031	102 kDa	10	10	15	17	16	19	16	16	17	12	9	16
Peptidyl-prolyl cis-trans isomerase H OS=Homo sapiens OX=9606 GN=PPIH PE=1 SV=1	O43447	19 kDa	30	11	25	21	23	16	12	12	14	13	18	22
Tubulin gamma-1 chain OS=Homo sapiens OX=9606 GN=TUBG1 PE=1 SV=2	P23258	51 kDa	18	18	14	5	20	24	18	9	15	17	23	30
Importin subunit alpha-3 OS=Homo sapiens OX=9606 GN=KPNA4 PE=1 SV=1	O00629	58 kDa	15	18	17	9	11	14	15	18	16	7	23	18
Fragile X mental retardation syndrome-related protein 1 OS=Homo sapiens OX=9606 GN=FXR1 PE=1 SV=3	P51114	70 kDa	18	14	17	13	15	16	15	17	18	13	14	14
Cytosolic acyl coenzyme A thioester hydrolase OS=Homo sapiens OX=9606 GN=ACOT7 PE=1 SV=3	O00154	42 kDa	13	12	12	13	7	19	15	16	17	15	21	23
Thioredoxin OS=Homo sapiens OX=9606 GN=TXN PE=1 SV=3	P10599	12 kDa	22	16	23	19	13	14	9	12	26	10	13	18
Tripeptidyl-peptidase 2 OS=Homo sapiens OX=9606 GN=TPP2 PE=1 SV=4	P29144	138 kDa	5	12	10	12	14	13	13	13	19	8	14	17
TRMT1-like protein OS=Homo sapiens OX=9606 GN=TRMT1L PE=1 SV=2	Q7Z2T5	82 kDa	15	24	20	19	14	19	15	13	25	17	7	15
Myosin regulatory light chain 12B OS=Homo sapiens OX=9606 GN=MYL12B PE=1 SV=2	O14950	20 kDa	25	12	23	33	22	16	7	12	12	17	11	8
Calpain small subunit 1 OS=Homo sapiens OX=9606 GN=CAPNS1 PE=1 SV=1	P04632	28 kDa	18	8	15	21	20	21	18	17	9	12	15	22
Secretory carrier-associated membrane protein 3 OS=Homo sapiens OX=9606 GN=SCAMP3 PE=1 SV=3	O14828	38 kDa	15	14	21	14	17	16	13	13	13	15	22	17
WD repeat-containing protein 75 OS=Homo sapiens OX=9606 GN=WDR75 PE=1 SV=1	Q8IWA0	95 kDa	6	17	18	10	19	22	14	16	14	13	14	13
Melanoma-associated antigen D2 OS=Homo sapiens OX=9606 GN=MAGED2 PE=1 SV=2	Q9UNF1	65 kDa	22	25	14	15	14	13	21	11	17	19	15	15
Casein kinase II subunit beta OS=Homo sapiens OX=9606 GN=CSNK2B PE=1 SV=1	P67870	25 kDa	25	8	19	23	17	17	20	9	15	10	13	20
Cytochrome b5 type B OS=Homo sapiens OX=9606 GN=CYB5B PE=1 SV=3	O43169	17 kDa	33	14	22	36	30	27	12	13	16	14	17	25
DNA polymerase alpha catalytic subunit OS=Homo sapiens OX=9606 GN=POLA1 PE=1 SV=2	P09884	166 kDa	6	11	18	9	16	16	15	14	13	11	6	13
Stathmin OS=Homo sapiens OX=9606 GN=STMN1 PE=1 SV=3	P16949	17 kDa	23	10	21	21	14	13	17	8	16	11	13	26
Low molecular weight phosphotyrosine protein phosphatase OS=Homo sapiens OX=9606 GN=ACP1 PE=1 SV=3	P24666	18 kDa	26	18	26	24	17	19	13	19	14	9	12	18
Signal recognition particle 54 kDa protein OS=Homo sapiens OX=9606 GN=SRP54 PE=1 SV=1	P61011	56 kDa	15	12	13	13	11	10	5	9	13	16	13	15
Guanine nucleotide-binding protein G(I)/G(S)/G(T) subunit beta-1 OS=Homo sapiens OX=9606 GN=GNB1 PE=1 SV=3	P62873	37 kDa	18	17	15	20	15	19	20	20	7	25	16	21
Translin OS=Homo sapiens OX=9606 GN=TSN PE=1 SV=1	Q15631	26 kDa	16	8	17	16	12	12	10	14	16	14	12	16
ATP-dependent RNA helicase DHX29 OS=Homo sapiens OX=9606 GN=DHX29 PE=1 SV=2	Q7Z478	155 kDa	5	8	11	12	10	12	12	15	17	5	13	25
Protein SGT1 homolog OS=Homo sapiens OX=9606 GN=SUGT1 PE=1 SV=3	Q9Y2Z0	41 kDa	17	14	17	17	13	18	19	13	12	15	12	23
Tropomyosin alpha-3 chain OS=Homo sapiens OX=9606 GN=TPM3 PE=1 SV=2	P06753	33 kDa	9	6	7	9	8	12	10	3	4	7	10	10
Integrator complex subunit 1 OS=Homo sapiens OX=9606 GN=INTS1 PE=1 SV=2	Q8N201	244 kDa	2	14	22	6	14	24	12	15	22	4	9	26
Bystin OS=Homo sapiens OX=9606 GN=BYSL PE=1 SV=3	Q13895	50 kDa	16	13	15	7	12	17	23	15	17	17	13	19
Uroporphyrinogen decarboxylase OS=Homo sapiens OX=9606 GN=UROD PE=1 SV=2	P06132	41 kDa	16	15	18	11	13	22	15	11	21	10	13	26
Proteasome subunit alpha type-3 OS=Homo sapiens OX=9606 GN=PSMA3 PE=1 SV=2	P25788	28 kDa	17	7	10	21	16	25	15	13	11	10	22	17
Cytoplasmic dynein 1 intermediate chain 2 OS=Homo sapiens OX=9606 GN=DYNC1I2 PE=1 SV=3	Q13409	71 kDa	21	15	12	19	14	10	19	11	10	17	18	22
Mitochondrial import inner membrane translocase subunit TIM44 OS=Homo sapiens OX=9606 GN=TIMM44 PE=1 SV=2	O43615	51 kDa	18	14	16	12	23	19	17	15	14	11	16	16
Ribosomal biogenesis protein LAS1L OS=Homo sapiens OX=9606 GN=LAS1L PE=1 SV=2	Q9Y4W2	83 kDa	12	13	11	13	13	12	17	16	22	23	11	15
Ubiquitin-conjugating enzyme E2 N OS=Homo sapiens OX=9606 GN=UBE2N PE=1 SV=1	P61088	17 kDa	24	8	23	20	9	16	10	14	23	11	13	24
Cleavage and polyadenylation specificity factor subunit 6 OS=Homo sapiens OX=9606 GN=CPSF6 PE=1 SV=2	Q16630	59 kDa	18	9	11	15	14	14	14	17	12	9	17	16
Ribonucleases P/MRP protein subunit POP1 OS=Homo sapiens OX=9606 GN=POP1 PE=1 SV=2	Q99575	115 kDa	0	10	18	8	7	16	10	14	14	13	5	11
Neurofilament light polypeptide OS=Homo sapiens OX=9606 GN=NEFL PE=1 SV=3	P07196	62 kDa	7	3	3	7	5	6	4	6	5	11	3	7
Ras GTPase-activating protein-binding protein 2 OS=Homo sapiens OX=9606 GN=G3BP2 PE=1 SV=2	Q9UN86	54 kDa	17	11	16	10	14	17	9	11	15	8	11	16
Delta(3,5)-Delta(2,4)-dienoyl-CoA isomerase, mitochondrial OS=Homo sapiens OX=9606 GN=ECH1 PE=1 SV=2	Q13011	36 kDa	14	9	18	16	16	20	19	15	15	15	12	24
Calponin-3 OS=Homo sapiens OX=9606 GN=CNN3 PE=1 SV=1	Q15417	36 kDa	16	13	16	13	14	17	13	10	21	15	11	23
tRNA methyltransferase 10 homolog C OS=Homo sapiens OX=9606 GN=TRMT10C PE=1 SV=2	Q7L0Y3	47 kDa	10	9	11	14	12	15	15	8	5	18	14	14
MKI67 FHA domain-interacting nucleolar phosphoprotein OS=Homo sapiens OX=9606 GN=NIFK PE=1 SV=1	Q9BYG3	34 kDa	13	14	16	14	17	16	18	14	12	18	16	14
Activity-dependent neuroprotector homeobox protein OS=Homo sapiens OX=9606 GN=ADNP PE=1 SV=1	Q9H2P0	124 kDa	4	4	11	8	7	15	8	13	9	6	3	12
Hepatoma-derived growth factor OS=Homo sapiens OX=9606 GN=HDGF PE=1 SV=1	P51858	27 kDa	17	7	15	20	11	13	25	14	10	22	12	21
Sodium/potassium-transporting ATPase subunit beta-3 OS=Homo sapiens OX=9606 GN=ATP1B3 PE=1 SV=1	P54709	32 kDa	12	10	27	15	18	19	16	13	7	19	10	24
Protein scribble homolog OS=Homo sapiens OX=9606 GN=SCRIB PE=1 SV=4	Q14160	175 kDa	3	16	16	7	11	22	11	19	17	7	9	17
Hsp70-binding protein 1 OS=Homo sapiens OX=9606 GN=HSPBP1 PE=1 SV=2	Q9NZL4	39 kDa	22	15	14	16	21	22	21	15	12	27	14	22
Mannosyl-oligosaccharide glucosidase OS=Homo sapiens OX=9606 GN=MOGS PE=1 SV=5	Q13724	92 kDa	8	10	22	10	9	15	11	10	22	14	9	18
COP9 signalosome complex subunit 3 OS=Homo sapiens OX=9606 GN=COPS3 PE=1 SV=3	Q9UNS2	48 kDa	18	16	18	16	15	22	14	13	16	12	18	23
Pre-mRNA-splicing factor SPF27 OS=Homo sapiens OX=9606 GN=BCAS2 PE=1 SV=1	O75934	26 kDa	20	9	9	20	22	28	18	13	15	16	12	18
Pyrroline-5-carboxylate reductase 1, mitochondrial OS=Homo sapiens OX=9606 GN=PYCR1 PE=1 SV=2	P32322	33 kDa	13	9	9	18	17	15	21	14	13	17	14	15
40S ribosomal protein S25 OS=Homo sapiens OX=9606 GN=RPS25 PE=1 SV=1	P62851	14 kDa	15	12	16	14	12	12	12	12	12	10	9	10
G-rich sequence factor 1 OS=Homo sapiens OX=9606 GN=GRSF1 PE=1 SV=3	Q12849	53 kDa	15	17	13	6	12	21	17	20	20	15	16	18
60 kDa SS-A/Ro ribonucleoprotein OS=Homo sapiens OX=9606 GN=RO60 PE=1 SV=2	P10155	61 kDa	21	16	7	19	14	13	9	15	12	15	19	15
RNA polymerase-associated protein CTR9 homolog OS=Homo sapiens OX=9606 GN=CTR9 PE=1 SV=1	Q6PD62	134 kDa	0	10	16	13	11	13	6	16	15	7	5	18
Thioredoxin domain-containing protein 5 OS=Homo sapiens OX=9606 GN=TXNDC5 PE=1 SV=2	Q8NBS9	48 kDa	14	17	12	9	16	14	19	13	17	17	19	16
Vesicle-trafficking protein SEC22b OS=Homo sapiens OX=9606 GN=SEC22B PE=1 SV=4	O75396	25 kDa	20	5	21	24	9	22	13	10	13	15	17	27
Glutaminase kidney isoform, mitochondrial OS=Homo sapiens OX=9606 GN=GLS PE=1 SV=1	O94925	73 kDa	9	16	14	19	11	8	12	15	13	14	21	16
Enhancer of rudimentary homolog OS=Homo sapiens OX=9606 GN=ERH PE=1 SV=1	P84090	12 kDa	17	10	27	19	20	23	10	11	12	13	11	8
Regulation of nuclear pre-mRNA domain-containing protein 2 OS=Homo sapiens OX=9606 GN=RPRD2 PE=1 SV=1	Q5VT52	156 kDa	4	15	13	12	19	13	17	11	15	9	6	11
NAD(P)H-hydrate epimerase OS=Homo sapiens OX=9606 GN=NAXE PE=1 SV=2	Q8NCW5	32 kDa	9	4	12	15	13	26	17	8	4	16	11	22
Histone deacetylase 2 OS=Homo sapiens OX=9606 GN=HDAC2 PE=1 SV=2	Q92769	55 kDa	8	10	5	3	6	5	8	4	5	13	8	9
Perilipin-3 OS=Homo sapiens OX=9606 GN=PLIN3 PE=1 SV=3	O60664	47 kDa	11	13	9	12	15	15	13	13	15	17	23	20
Prolyl endopeptidase OS=Homo sapiens OX=9606 GN=PREP PE=1 SV=2	P48147	81 kDa	10	17	12	9	15	7	16	8	12	16	13	10
Ribosome biogenesis regulatory protein homolog OS=Homo sapiens OX=9606 GN=RRS1 PE=1 SV=2	Q15050	41 kDa	22	13	19	16	13	20	15	8	14	13	7	10
U4/U6.U5 tri-snRNP-associated protein 1 OS=Homo sapiens OX=9606 GN=SART1 PE=1 SV=1	O43290	90 kDa	10	9	12	15	13	17	18	14	15	11	10	14
Centromere protein F OS=Homo sapiens OX=9606 GN=CENPF PE=1 SV=3	P49454	358 kDa	0	6	5	4	5	10	9	9	5	7	7	5
High mobility group protein B2 OS=Homo sapiens OX=9606 GN=HMGB2 PE=1 SV=2	P26583	24 kDa	11	8	8	11	7	9	14	6	6	5	0	8
Phosphatidylinositol transfer protein beta isoform OS=Homo sapiens OX=9606 GN=PITPNB PE=1 SV=2	P48739	32 kDa	13	10	12	10	19	15	16	16	14	16	15	25
Platelet-activating factor acetylhydrolase IB subunit alpha2 OS=Homo sapiens OX=9606 GN=PAFAH1B2 PE=1 SV=1	P68402	26 kDa	22	12	14	19	22	20	22	12	13	14	15	23
Deoxynucleotidyltransferase terminal-interacting protein 2 OS=Homo sapiens OX=9606 GN=DNTTIP2 PE=1 SV=2	Q5QJE6	84 kDa	7	13	15	3	9	16	14	12	21	7	7	9
Sorting nexin-2 OS=Homo sapiens OX=9606 GN=SNX2 PE=1 SV=2	O60749	58 kDa	14	15	7	10	12	7	18	12	13	12	14	17
CLIP-associating protein 2 OS=Homo sapiens OX=9606 GN=CLASP2 PE=1 SV=3	O75122	141 kDa	4	20	7	12	9	20	23	16	18	5	11	19
Metaxin-2 OS=Homo sapiens OX=9606 GN=MTX2 PE=1 SV=1	O75431	30 kDa	20	13	13	16	17	27	17	14	14	8	17	19
Nucleolar complex protein 4 homolog OS=Homo sapiens OX=9606 GN=NOC4L PE=1 SV=1	Q9BVI4	58 kDa	15	19	20	7	16	17	14	14	15	17	21	20
Insulin-like growth factor 2 mRNA-binding protein 2 OS=Homo sapiens OX=9606 GN=IGF2BP2 PE=1 SV=2	Q9Y6M1	66 kDa	9	13	8	6	8	8	15	10	6	10	9	14
RNA-binding protein 12 OS=Homo sapiens OX=9606 GN=RBM12 PE=1 SV=1	Q9NTZ6	97 kDa	4	13	6	12	8	6	12	8	14	6	9	12
Isocitrate dehydrogenase [NADP] cytoplasmic OS=Homo sapiens OX=9606 GN=IDH1 PE=1 SV=2	O75874	47 kDa	15	9	7	12	12	15	20	6	9	13	13	18
Cullin-2 OS=Homo sapiens OX=9606 GN=CUL2 PE=1 SV=2	Q13617	87 kDa	13	10	9	12	11	17	7	9	18	15	9	11
Platelet-activating factor acetylhydrolase IB subunit alpha1 OS=Homo sapiens OX=9606 GN=PAFAH1B3 PE=1 SV=1	Q15102	26 kDa	19	11	10	21	21	20	19	7	9	15	13	15
Pre-rRNA-processing protein TSR1 homolog OS=Homo sapiens OX=9606 GN=TSR1 PE=1 SV=1	Q2NL82	92 kDa	10	18	10	20	15	12	14	14	15	12	10	12
Protein mago nashi homolog 2 OS=Homo sapiens OX=9606 GN=MAGOHB PE=1 SV=1	Q96A72	17 kDa	18	12	22	14	16	11	12	18	15	10	11	11
Eukaryotic translation initiation factor 2A OS=Homo sapiens OX=9606 GN=EIF2A PE=1 SV=3	Q9BY44	65 kDa	9	13	15	9	7	9	11	11	12	11	10	20
dCTP pyrophosphatase 1 OS=Homo sapiens OX=9606 GN=DCTPP1 PE=1 SV=1	Q9H773	19 kDa	25	8	20	22	17	23	13	15	18	9	19	22
Constitutive coactivator of PPAR-gamma-like protein 1 OS=Homo sapiens OX=9606 GN=FAM120A PE=1 SV=2	Q9NZB2	122 kDa	6	14	15	13	5	16	11	12	18	7	6	11
Cullin-associated NEDD8-dissociated protein 2 OS=Homo sapiens OX=9606 GN=CAND2 PE=1 SV=3	O75155	135 kDa	6	8	18	4	4	12	9	8	12	7	7	13
Cleft lip and palate transmembrane protein 1 OS=Homo sapiens OX=9606 GN=CLPTM1 PE=1 SV=1	O96005	76 kDa	7	17	15	12	12	21	18	13	20	6	14	13
Synaptic functional regulator FMR1 OS=Homo sapiens OX=9606 GN=FMR1 PE=1 SV=1	Q06787	71 kDa	14	20	17	12	17	11	14	12	18	12	17	13
Zinc finger CCCH domain-containing protein 14 OS=Homo sapiens OX=9606 GN=ZC3H14 PE=1 SV=1	Q6PJT7	83 kDa	12	11	14	15	10	15	15	8	12	9	8	11
Nucleoporin NDC1 OS=Homo sapiens OX=9606 GN=NDC1 PE=1 SV=2	Q9BTX1	76 kDa	4	13	10	12	16	20	14	23	20	12	18	13
Polyribonucleotide nucleotidyltransferase 1, mitochondrial OS=Homo sapiens OX=9606 GN=PNPT1 PE=1 SV=2	Q8TCS8	86 kDa	9	10	10	10	13	10	5	10	10	20	7	9
Mini-chromosome maintenance complex-binding protein OS=Homo sapiens OX=9606 GN=MCMBP PE=1 SV=2	Q9BTE3	73 kDa	12	13	8	12	6	10	13	9	14	13	13	16
Cell growth-regulating nucleolar protein OS=Homo sapiens OX=9606 GN=LYAR PE=1 SV=2	Q9NX58	44 kDa	10	20	15	12	12	13	15	14	14	12	11	15
General transcription factor 3C polypeptide 3 OS=Homo sapiens OX=9606 GN=GTF3C3 PE=1 SV=1	Q9Y5Q9	101 kDa	7	22	22	24	16	15	16	8	22	9	7	12
Cytoplasmic dynein 1 light intermediate chain 1 OS=Homo sapiens OX=9606 GN=DYNC1LI1 PE=1 SV=3	Q9Y6G9	57 kDa	10	12	9	11	11	9	17	12	11	13	13	20
Protein TASOR OS=Homo sapiens OX=9606 GN=TASOR PE=1 SV=3	Q9UK61	189 kDa	0	18	14	13	13	16	17	14	11	8	9	10
Nicotinamide phosphoribosyltransferase OS=Homo sapiens OX=9606 GN=NAMPT PE=1 SV=1	P43490	56 kDa	12	18	9	7	11	11	16	6	11	13	20	14
Alpha-adducin OS=Homo sapiens OX=9606 GN=ADD1 PE=1 SV=2	P35611	81 kDa	5	9	12	13	11	15	10	8	17	9	10	14
Coatomer subunit zeta-1 OS=Homo sapiens OX=9606 GN=COPZ1 PE=1 SV=1	P61923	20 kDa	19	12	20	20	15	18	12	16	22	11	13	21
Ubiquitin carboxyl-terminal hydrolase 15 OS=Homo sapiens OX=9606 GN=USP15 PE=1 SV=3	Q9Y4E8	112 kDa	4	11	18	7	7	13	9	11	11	6	4	11
Cleavage stimulation factor subunit 2 tau variant OS=Homo sapiens OX=9606 GN=CSTF2T PE=1 SV=1	Q9H0L4	64 kDa	0	0	0	0	3	0	2	2	0	0	0	8
Serpin B6 OS=Homo sapiens OX=9606 GN=SERPINB6 PE=1 SV=3	P35237	43 kDa	14	15	20	5	11	21	14	14	14	10	20	17
Protein TFG OS=Homo sapiens OX=9606 GN=TFG PE=1 SV=2	Q92734	43 kDa	5	13	5	17	9	9	11	10	8	9	16	13
Nardilysin OS=Homo sapiens OX=9606 GN=NRDC PE=1 SV=3	O43847	132 kDa	11	16	11	8	9	12	13	16	12	7	7	13
Xaa-Pro dipeptidase OS=Homo sapiens OX=9606 GN=PEPD PE=1 SV=3	P12955	55 kDa	15	16	23	11	6	13	12	14	21	10	15	21
Proteasome subunit beta type-6 OS=Homo sapiens OX=9606 GN=PSMB6 PE=1 SV=4	P28072	25 kDa	33	11	12	21	16	14	10	8	9	10	10	14
Proteasome activator complex subunit 1 OS=Homo sapiens OX=9606 GN=PSME1 PE=1 SV=1	Q06323	29 kDa	14	8	8	5	9	18	13	11	10	12	12	24
Nucleosome-remodeling factor subunit BPTF OS=Homo sapiens OX=9606 GN=BPTF PE=1 SV=3	Q12830	338 kDa	3	10	5	7	14	12	11	11	6	9	16	11
Uridine 5'-monophosphate synthase OS=Homo sapiens OX=9606 GN=UMPS PE=1 SV=1	P11172	52 kDa	19	11	13	8	13	11	19	11	13	11	11	19
Double-strand break repair protein MRE11 OS=Homo sapiens OX=9606 GN=MRE11 PE=1 SV=3	P49959	81 kDa	12	15	9	9	11	8	9	12	15	11	12	14
Methylosome subunit pICln OS=Homo sapiens OX=9606 GN=CLNS1A PE=1 SV=1	P54105	26 kDa	17	9	18	13	26	21	16	12	13	21	19	22
Protein transport protein Sec23B OS=Homo sapiens OX=9606 GN=SEC23B PE=1 SV=2	Q15437	86 kDa	3	8	8	5	7	11	6	10	10	7	14	12
Septin-7 OS=Homo sapiens OX=9606 GN=SEPTIN7 PE=1 SV=2	Q16181	51 kDa	18	14	11	13	13	10	14	8	11	14	18	22
Adipocyte plasma membrane-associated protein OS=Homo sapiens OX=9606 GN=APMAP PE=1 SV=2	Q9HDC9	46 kDa	6	12	6	9	14	12	16	10	10	12	13	17
Spermatid perinuclear RNA-binding protein OS=Homo sapiens OX=9606 GN=STRBP PE=1 SV=1	Q96SI9	74 kDa	0	0	0	0	2	4	4	3	4	3	4	2
Paraspeckle component 1 OS=Homo sapiens OX=9606 GN=PSPC1 PE=1 SV=1	Q8WXF1	59 kDa	11	12	12	5	8	10	14	8	12	9	17	12
S-adenosylmethionine synthase isoform type-2 OS=Homo sapiens OX=9606 GN=MAT2A PE=1 SV=1	P31153	44 kDa	14	6	8	12	12	12	6	10	14	14	13	17
Cytoplasmic dynein 2 heavy chain 1 OS=Homo sapiens OX=9606 GN=DYNC2H1 PE=1 SV=4	Q8NCM8	493 kDa	2	7	7	7	4	18	7	13	7	8	13	13
HBS1-like protein OS=Homo sapiens OX=9606 GN=HBS1L PE=1 SV=1	Q9Y450	75 kDa	4	12	4	9	13	11	9	7	13	11	10	18
Dystonin OS=Homo sapiens OX=9606 GN=DST PE=1 SV=4	Q03001	861 kDa	0	3	7	3	6	5	3	6	0	4	10	5
ATP-dependent DNA helicase Q1 OS=Homo sapiens OX=9606 GN=RECQL PE=1 SV=3	P46063	73 kDa	12	14	12	7	9	18	14	17	10	16	13	19
Plasma membrane calcium-transporting ATPase 4 OS=Homo sapiens OX=9606 GN=ATP2B4 PE=1 SV=2	P23634	138 kDa	0	0	3	0	3	2	0	0	0	2	4	2
Condensin-2 complex subunit D3 OS=Homo sapiens OX=9606 GN=NCAPD3 PE=1 SV=2	P42695	169 kDa	7	16	20	11	5	22	7	22	19	6	11	27
Mitochondrial import receptor subunit TOM34 OS=Homo sapiens OX=9606 GN=TOMM34 PE=1 SV=2	Q15785	35 kDa	6	11	17	17	10	18	20	15	7	17	10	19
Pre-mRNA-processing factor 40 homolog A OS=Homo sapiens OX=9606 GN=PRPF40A PE=1 SV=2	O75400	109 kDa	2	13	12	14	13	14	8	12	14	5	3	9
3'-5' RNA helicase YTHDC2 OS=Homo sapiens OX=9606 GN=YTHDC2 PE=1 SV=2	Q9H6S0	160 kDa	4	4	10	7	6	10	17	17	13	11	5	19
DNA polymerase delta catalytic subunit OS=Homo sapiens OX=9606 GN=POLD1 PE=1 SV=2	P28340	124 kDa	2	4	13	7	8	20	5	8	10	10	6	22
Cleavage and polyadenylation specificity factor subunit 2 OS=Homo sapiens OX=9606 GN=CPSF2 PE=1 SV=2	Q9P2I0	88 kDa	0	13	15	11	10	14	13	8	21	12	10	13
V-type proton ATPase 116 kDa subunit a1 OS=Homo sapiens OX=9606 GN=ATP6V0A1 PE=1 SV=3	Q93050	96 kDa	2	12	6	6	9	11	6	8	8	0	14	10
Protein transport protein Sec24B OS=Homo sapiens OX=9606 GN=SEC24B PE=1 SV=2	O95487	137 kDa	7	9	10	8	11	19	13	10	15	8	9	18
Protein SEC13 homolog OS=Homo sapiens OX=9606 GN=SEC13 PE=1 SV=3	P55735	36 kDa	11	14	11	9	18	13	11	8	9	19	18	19
NHP2-like protein 1 OS=Homo sapiens OX=9606 GN=SNU13 PE=1 SV=3	P55769	14 kDa	13	6	19	13	9	11	14	12	19	10	8	11
Ubiquitin-conjugating enzyme E2 K OS=Homo sapiens OX=9606 GN=UBE2K PE=1 SV=3	P61086	22 kDa	11	4	17	18	15	22	7	13	9	8	11	20
RNA-binding protein 10 OS=Homo sapiens OX=9606 GN=RBM10 PE=1 SV=3	P98175	104 kDa	7	14	16	13	10	14	18	11	14	6	5	10
Cullin-3 OS=Homo sapiens OX=9606 GN=CUL3 PE=1 SV=2	Q13618	89 kDa	9	20	11	10	19	11	12	11	17	10	6	10
Tetratricopeptide repeat protein 37 OS=Homo sapiens OX=9606 GN=TTC37 PE=1 SV=1	Q6PGP7	175 kDa	3	13	8	12	8	14	3	15	22	12	5	18
Fermitin family homolog 2 OS=Homo sapiens OX=9606 GN=FERMT2 PE=1 SV=1	Q96AC1	78 kDa	5	11	11	11	17	14	10	11	10	12	12	15
ATP synthase F(0) complex subunit B1, mitochondrial OS=Homo sapiens OX=9606 GN=ATP5PB PE=1 SV=2	P24539	29 kDa	23	5	17	15	17	15	9	11	9	9	12	15
General transcription factor 3C polypeptide 4 OS=Homo sapiens OX=9606 GN=GTF3C4 PE=1 SV=2	Q9UKN8	92 kDa	12	9	9	11	8	8	10	13	11	13	12	9
Protein 4.1 OS=Homo sapiens OX=9606 GN=EPB41 PE=1 SV=4	P11171	97 kDa	4	14	10	10	6	9	15	11	7	11	9	13
Polymerase delta-interacting protein 3 OS=Homo sapiens OX=9606 GN=POLDIP3 PE=1 SV=2	Q9BY77	46 kDa	21	12	9	19	12	10	13	7	12	8	14	14
Unconventional myosin-VI OS=Homo sapiens OX=9606 GN=MYO6 PE=1 SV=4	Q9UM54	150 kDa	3	7	10	6	6	9	15	18	13	7	9	19
Zinc finger CCCH domain-containing protein 11A OS=Homo sapiens OX=9606 GN=ZC3H11A PE=1 SV=3	O75152	89 kDa	9	13	14	8	11	14	21	9	9	10	8	16
RNA-binding protein with serine-rich domain 1 OS=Homo sapiens OX=9606 GN=RNPS1 PE=1 SV=1	Q15287	34 kDa	9	8	11	9	12	12	14	7	5	19	17	14
D-dopachrome decarboxylase OS=Homo sapiens OX=9606 GN=DDT PE=1 SV=3	P30046	13 kDa	18	13	18	20	8	15	10	11	17	5	9	13
Signal recognition particle 14 kDa protein OS=Homo sapiens OX=9606 GN=SRP14 PE=1 SV=2	P37108	15 kDa	20	11	20	17	12	17	13	11	15	6	14	16
Ribosome biogenesis protein BRX1 homolog OS=Homo sapiens OX=9606 GN=BRIX1 PE=1 SV=2	Q8TDN6	41 kDa	5	8	8	5	15	13	15	6	5	13	10	7
Nuclear pore complex protein Nup85 OS=Homo sapiens OX=9606 GN=NUP85 PE=1 SV=1	Q9BW27	75 kDa	16	13	14	10	9	9	18	8	7	8	8	20
Helicase MOV-10 OS=Homo sapiens OX=9606 GN=MOV10 PE=1 SV=2	Q9HCE1	114 kDa	6	12	13	12	4	12	8	7	14	6	5	13
Cyclin-dependent kinase 12 OS=Homo sapiens OX=9606 GN=CDK12 PE=1 SV=2	Q9NYV4	164 kDa	0	11	17	8	14	19	24	13	11	7	7	14
Ubiquilin-2 OS=Homo sapiens OX=9606 GN=UBQLN2 PE=1 SV=2	Q9UHD9	66 kDa	11	6	6	9	6	3	9	6	11	3	5	7
Ubiquitin-conjugating enzyme E2 L5 OS=Homo sapiens OX=9606 GN=UBE2L5 PE=2 SV=1	A0A1B0GUS4	18 kDa	0	0	0	0	0	3	0	0	0	0	2	4
Superoxide dismutase [Mn], mitochondrial OS=Homo sapiens OX=9606 GN=SOD2 PE=1 SV=3	P04179	25 kDa	14	8	17	24	14	17	6	12	9	14	10	25
Casein kinase II subunit alpha' OS=Homo sapiens OX=9606 GN=CSNK2A2 PE=1 SV=1	P19784	41 kDa	9	6	12	13	15	17	12	9	12	14	14	17
Selenide, water dikinase 1 OS=Homo sapiens OX=9606 GN=SEPHS1 PE=1 SV=2	P49903	43 kDa	10	15	18	12	15	13	15	14	14	15	9	20
KIF-binding protein OS=Homo sapiens OX=9606 GN=KIFBP PE=1 SV=1	Q96EK5	72 kDa	14	12	9	15	13	12	10	5	14	13	14	13
Nucleolar complex protein 2 homolog OS=Homo sapiens OX=9606 GN=NOC2L PE=1 SV=4	Q9Y3T9	85 kDa	7	14	19	14	10	16	7	8	14	9	8	7
Pumilio homolog 1 OS=Homo sapiens OX=9606 GN=PUM1 PE=1 SV=3	Q14671	126 kDa	5	18	13	8	10	14	12	14	16	10	8	13
Mediator of RNA polymerase II transcription subunit 23 OS=Homo sapiens OX=9606 GN=MED23 PE=1 SV=2	Q9ULK4	156 kDa	4	11	15	8	9	9	4	13	12	13	11	15
Band 4.1-like protein 3 OS=Homo sapiens OX=9606 GN=EPB41L3 PE=1 SV=2	Q9Y2J2	121 kDa	9	10	14	14	10	12	10	14	11	9	9	11
Protein polybromo-1 OS=Homo sapiens OX=9606 GN=PBRM1 PE=1 SV=1	Q86U86	193 kDa	0	6	15	4	11	18	9	9	7	3	5	9
Talin-2 OS=Homo sapiens OX=9606 GN=TLN2 PE=1 SV=4	Q9Y4G6	272 kDa	0	0	0	0	0	0	2	0	0	0	0	0
Histidine--tRNA ligase, cytoplasmic OS=Homo sapiens OX=9606 GN=HARS1 PE=1 SV=2	P12081	57 kDa	18	11	10	6	13	8	12	14	14	14	14	14
Nesprin-2 OS=Homo sapiens OX=9606 GN=SYNE2 PE=1 SV=3	Q8WXH0	796 kDa	0	0	0	3	0	4	3	5	4	0	5	4
Dipeptidyl peptidase 3 OS=Homo sapiens OX=9606 GN=DPP3 PE=1 SV=2	Q9NY33	83 kDa	15	11	5	21	13	13	11	5	16	19	19	25
Annexin A11 OS=Homo sapiens OX=9606 GN=ANXA11 PE=1 SV=1	P50995	54 kDa	15	11	8	17	11	7	11	10	9	11	13	9
Golgin subfamily A member 2 OS=Homo sapiens OX=9606 GN=GOLGA2 PE=1 SV=3	Q08379	113 kDa	5	12	14	10	9	12	11	10	15	7	10	20
Guanine nucleotide-binding protein G(i) subunit alpha-3 OS=Homo sapiens OX=9606 GN=GNAI3 PE=1 SV=3	P08754	41 kDa	11	16	8	11	14	11	18	11	8	17	19	23
Catechol O-methyltransferase OS=Homo sapiens OX=9606 GN=COMT PE=1 SV=2	P21964	30 kDa	15	9	8	19	20	25	18	9	6	19	11	12
Replication factor C subunit 5 OS=Homo sapiens OX=9606 GN=RFC5 PE=1 SV=1	P40937	38 kDa	10	14	12	9	12	13	18	9	12	19	15	19
MARCKS-related protein OS=Homo sapiens OX=9606 GN=MARCKSL1 PE=1 SV=2	P49006	20 kDa	27	16	11	30	16	15	24	7	8	10	13	19
Elongin-B OS=Homo sapiens OX=9606 GN=ELOB PE=1 SV=1	Q15370	13 kDa	19	8	18	25	15	16	12	12	13	10	6	15
Glyoxalase domain-containing protein 4 OS=Homo sapiens OX=9606 GN=GLOD4 PE=1 SV=1	Q9HC38	35 kDa	16	7	14	8	13	15	14	9	11	15	14	15
Proteasome activator complex subunit 4 OS=Homo sapiens OX=9606 GN=PSME4 PE=1 SV=2	Q14997	211 kDa	0	6	17	8	13	18	0	16	15	2	9	17
NADH dehydrogenase [ubiquinone] 1 alpha subcomplex subunit 13 OS=Homo sapiens OX=9606 GN=NDUFA13 PE=1 SV=3	Q9P0J0	17 kDa	21	6	21	16	13	14	7	12	12	12	9	7
Translocation protein SEC63 homolog OS=Homo sapiens OX=9606 GN=SEC63 PE=1 SV=2	Q9UGP8	88 kDa	6	9	12	12	14	8	5	6	14	7	10	11
Nuclear pore complex protein Nup50 OS=Homo sapiens OX=9606 GN=NUP50 PE=1 SV=2	Q9UKX7	50 kDa	7	10	17	11	14	14	10	9	16	14	13	17
Epoxide hydrolase 1 OS=Homo sapiens OX=9606 GN=EPHX1 PE=1 SV=1	P07099	53 kDa	7	9	9	13	6	12	11	8	8	10	11	10
Cytochrome c oxidase subunit 5A, mitochondrial OS=Homo sapiens OX=9606 GN=COX5A PE=1 SV=2	P20674	17 kDa	20	10	19	12	14	11	8	10	10	9	9	10
Alpha-soluble NSF attachment protein OS=Homo sapiens OX=9606 GN=NAPA PE=1 SV=3	P54920	33 kDa	12	5	9	10	13	22	18	7	7	21	10	18
Ras-related protein Rab-8A OS=Homo sapiens OX=9606 GN=RAB8A PE=1 SV=1	P61006	24 kDa	13	6	10	14	9	9	7	7	7	4	7	16
Small nuclear ribonucleoprotein E OS=Homo sapiens OX=9606 GN=SNRPE PE=1 SV=1	P62304	11 kDa	14	10	14	12	10	13	9	20	17	6	10	15
28S ribosomal protein S27, mitochondrial OS=Homo sapiens OX=9606 GN=MRPS27 PE=1 SV=3	Q92552	48 kDa	12	12	9	11	15	14	21	7	13	9	19	21
Inorganic pyrophosphatase 2, mitochondrial OS=Homo sapiens OX=9606 GN=PPA2 PE=1 SV=2	Q9H2U2	38 kDa	18	8	11	13	14	14	16	11	11	14	14	13
Microsomal glutathione S-transferase 3 OS=Homo sapiens OX=9606 GN=MGST3 PE=1 SV=1	O14880	17 kDa	21	12	22	15	15	19	8	20	14	6	14	11
Actin-like protein 6A OS=Homo sapiens OX=9606 GN=ACTL6A PE=1 SV=1	O96019	47 kDa	14	5	10	14	14	15	17	8	12	15	13	14
60S ribosomal protein L35 OS=Homo sapiens OX=9606 GN=RPL35 PE=1 SV=2	P42766	15 kDa	19	9	18	9	10	15	8	9	14	8	8	14
Elongation factor Ts, mitochondrial OS=Homo sapiens OX=9606 GN=TSFM PE=1 SV=2	P43897	35 kDa	12	9	17	7	12	16	16	12	14	15	16	17
Cancer-related nucleoside-triphosphatase OS=Homo sapiens OX=9606 GN=NTPCR PE=1 SV=1	Q9BSD7	21 kDa	21	7	19	19	12	18	5	10	8	10	13	18
Glutamine amidotransferase-like class 1 domain-containing protein 3B, mitochondrial OS=Homo sapiens OX=9606 GN=GATD3B PE=1 SV=1	A0A0B4J2D5 (+1)	28 kDa	14	4	15	17	14	21	13	11	12	10	11	17
Importin subunit alpha-5 OS=Homo sapiens OX=9606 GN=KPNA1 PE=1 SV=3	P52294	60 kDa	0	5	9	8	4	6	4	5	8	4	7	11
3'(2'),5'-bisphosphate nucleotidase 1 OS=Homo sapiens OX=9606 GN=BPNT1 PE=1 SV=1	O95861	33 kDa	10	8	11	11	14	13	10	10	13	16	14	16
U2 small nuclear ribonucleoprotein B'' OS=Homo sapiens OX=9606 GN=SNRPB2 PE=1 SV=1	P08579	25 kDa	10	10	8	15	9	22	11	4	9	9	10	9
Nucleolar protein 14 OS=Homo sapiens OX=9606 GN=NOP14 PE=1 SV=3	P78316	98 kDa	6	13	12	10	7	12	10	7	21	6	8	13
Vesicle-associated membrane protein-associated protein B/C OS=Homo sapiens OX=9606 GN=VAPB PE=1 SV=3	O95292	27 kDa	8	7	7	14	9	17	13	9	5	9	13	13
Cytoplasmic aconitate hydratase OS=Homo sapiens OX=9606 GN=ACO1 PE=1 SV=3	P21399	98 kDa	11	9	11	9	8	12	16	3	17	7	6	14
Replication factor C subunit 2 OS=Homo sapiens OX=9606 GN=RFC2 PE=1 SV=3	P35250	39 kDa	12	7	16	11	14	17	19	12	10	20	14	22
Eukaryotic translation initiation factor 1 OS=Homo sapiens OX=9606 GN=EIF1 PE=1 SV=1	P41567	13 kDa	22	12	29	18	13	18	9	9	12	15	11	8
Serine/threonine-protein phosphatase 5 OS=Homo sapiens OX=9606 GN=PPP5C PE=1 SV=1	P53041	57 kDa	15	12	9	25	11	10	13	7	9	19	15	17
Septin-9 OS=Homo sapiens OX=9606 GN=SEPTIN9 PE=1 SV=2	Q9UHD8	65 kDa	10	10	15	9	10	9	17	12	13	14	5	16
Dihydrolipoyllysine-residue succinyltransferase component of 2-oxoglutarate dehydrogenase complex, mitochondrial OS=Homo sapiens OX=9606 GN=DLST PE=1 SV=4	P36957	49 kDa	12	10	12	15	8	16	9	7	15	10	16	14
60S ribosomal protein L32 OS=Homo sapiens OX=9606 GN=RPL32 PE=1 SV=2	P62910	16 kDa	15	7	21	17	8	15	9	11	14	10	8	18
COP9 signalosome complex subunit 1 OS=Homo sapiens OX=9606 GN=GPS1 PE=1 SV=4	Q13098	56 kDa	7	10	18	12	9	16	14	13	17	9	11	23
Serine/arginine-rich splicing factor 4 OS=Homo sapiens OX=9606 GN=SRSF4 PE=1 SV=2	Q08170	57 kDa	10	9	4	13	14	7	7	4	8	14	7	7
Programmed cell death protein 5 OS=Homo sapiens OX=9606 GN=PDCD5 PE=1 SV=3	O14737	14 kDa	18	11	22	16	13	13	11	7	14	9	9	13
ATP-dependent 6-phosphofructokinase, liver type OS=Homo sapiens OX=9606 GN=PFKL PE=1 SV=6	P17858	85 kDa	8	9	9	6	8	7	4	8	12	6	9	9
Replication factor C subunit 1 OS=Homo sapiens OX=9606 GN=RFC1 PE=1 SV=4	P35251	128 kDa	7	9	14	11	14	12	9	11	17	7	7	10
Protein canopy homolog 2 OS=Homo sapiens OX=9606 GN=CNPY2 PE=1 SV=1	Q9Y2B0	21 kDa	16	15	16	18	9	10	8	11	9	8	7	9
Chromosome-associated kinesin KIF4A OS=Homo sapiens OX=9606 GN=KIF4A PE=1 SV=3	O95239	140 kDa	6	8	9	5	7	8	11	17	13	5	8	18
Flavin reductase (NADPH) OS=Homo sapiens OX=9606 GN=BLVRB PE=1 SV=3	P30043	22 kDa	23	12	13	23	19	20	10	11	9	12	14	12
Eukaryotic translation initiation factor 5 OS=Homo sapiens OX=9606 GN=EIF5 PE=1 SV=2	P55010	49 kDa	10	9	13	7	7	10	12	9	12	8	16	11
Rabankyrin-5 OS=Homo sapiens OX=9606 GN=ANKFY1 PE=1 SV=2	Q9P2R3	128 kDa	5	9	12	8	10	17	15	11	6	9	4	12
40S ribosomal protein S27 OS=Homo sapiens OX=9606 GN=RPS27 PE=1 SV=3	P42677	9 kDa	12	20	21	8	12	8	6	19	20	10	13	9
COP9 signalosome complex subunit 8 OS=Homo sapiens OX=9606 GN=COPS8 PE=1 SV=1	Q99627	23 kDa	19	12	13	14	14	18	15	15	15	5	11	24
ATPase GET3 OS=Homo sapiens OX=9606 GN=GET3 PE=1 SV=2	O43681	39 kDa	7	10	16	9	11	21	15	6	13	10	12	19
Mannose-6-phosphate isomerase OS=Homo sapiens OX=9606 GN=MPI PE=1 SV=2	P34949	47 kDa	17	10	12	13	9	15	18	11	11	7	14	19
Leucine-rich repeat flightless-interacting protein 1 OS=Homo sapiens OX=9606 GN=LRRFIP1 PE=1 SV=2	Q32MZ4	89 kDa	7	14	11	13	11	13	27	14	16	11	9	13
E1A-binding protein p400 OS=Homo sapiens OX=9606 GN=EP400 PE=1 SV=4	Q96L91	343 kDa	0	12	3	9	12	12	14	16	10	9	15	14
Metastasis-associated protein MTA1 OS=Homo sapiens OX=9606 GN=MTA1 PE=1 SV=2	Q13330	81 kDa	7	6	10	9	8	5	5	6	9	9	9	6
Exocyst complex component 4 OS=Homo sapiens OX=9606 GN=EXOC4 PE=1 SV=1	Q96A65	111 kDa	6	14	15	9	11	15	14	14	14	7	8	12
Non-histone chromosomal protein HMG-17 OS=Homo sapiens OX=9606 GN=HMGN2 PE=1 SV=3	P05204	9 kDa	34	16	21	6	12	22	14	8	16	0	13	20
Cytochrome c1, heme protein, mitochondrial OS=Homo sapiens OX=9606 GN=CYC1 PE=1 SV=3	P08574	35 kDa	9	10	10	16	12	18	19	8	7	17	16	14
Oxysterol-binding protein 1 OS=Homo sapiens OX=9606 GN=OSBP PE=1 SV=1	P22059	89 kDa	13	10	14	11	10	10	13	13	16	5	12	7
NAD-dependent malic enzyme, mitochondrial OS=Homo sapiens OX=9606 GN=ME2 PE=1 SV=1	P23368	65 kDa	15	12	11	10	7	16	10	7	13	10	8	15
Fragile X mental retardation syndrome-related protein 2 OS=Homo sapiens OX=9606 GN=FXR2 PE=1 SV=2	P51116	74 kDa	4	9	9	7	8	7	4	10	7	10	6	5
Zinc finger CCCH domain-containing protein 18 OS=Homo sapiens OX=9606 GN=ZC3H18 PE=1 SV=2	Q86VM9	106 kDa	4	12	9	6	8	11	7	8	8	8	9	8
La-related protein 4B OS=Homo sapiens OX=9606 GN=LARP4B PE=1 SV=3	Q92615	81 kDa	10	15	10	8	8	12	12	9	14	7	6	10
Nucleolysin TIAR OS=Homo sapiens OX=9606 GN=TIAL1 PE=1 SV=1	Q01085	42 kDa	9	9	13	10	6	18	12	9	14	13	23	17
Peptidyl-prolyl cis-trans isomerase NIMA-interacting 1 OS=Homo sapiens OX=9606 GN=PIN1 PE=1 SV=1	Q13526	18 kDa	21	5	10	14	17	17	16	7	8	10	15	19
Tubulin-specific chaperone E OS=Homo sapiens OX=9606 GN=TBCE PE=1 SV=1	Q15813	59 kDa	13	13	13	6	8	13	14	8	13	12	13	13
NADH dehydrogenase [ubiquinone] 1 alpha subcomplex subunit 9, mitochondrial OS=Homo sapiens OX=9606 GN=NDUFA9 PE=1 SV=2	Q16795	43 kDa	7	5	11	10	15	16	19	11	7	20	14	19
Eukaryotic translation initiation factor 3 subunit K OS=Homo sapiens OX=9606 GN=EIF3K PE=1 SV=1	Q9UBQ5	25 kDa	20	8	14	16	10	17	9	7	7	7	10	17
Putative RNA-binding protein Luc7-like 1 OS=Homo sapiens OX=9606 GN=LUC7L PE=1 SV=1	Q9NQ29	44 kDa	5	7	4	0	7	5	8	4	4	7	7	4
U4/U6 small nuclear ribonucleoprotein Prp3 OS=Homo sapiens OX=9606 GN=PRPF3 PE=1 SV=2	O43395	78 kDa	8	10	10	13	12	9	10	18	8	7	7	10
Rho-associated protein kinase 2 OS=Homo sapiens OX=9606 GN=ROCK2 PE=1 SV=4	O75116	161 kDa	5	11	6	6	8	9	9	11	7	5	7	11
2',3'-cyclic-nucleotide 3'-phosphodiesterase OS=Homo sapiens OX=9606 GN=CNP PE=1 SV=2	P09543	48 kDa	7	8	11	10	9	10	11	7	12	7	7	14
Transformer-2 protein homolog beta OS=Homo sapiens OX=9606 GN=TRA2B PE=1 SV=1	P62995	34 kDa	13	8	10	10	14	13	15	8	8	14	13	12
Transcription factor A, mitochondrial OS=Homo sapiens OX=9606 GN=TFAM PE=1 SV=1	Q00059	29 kDa	17	3	8	18	9	13	8	6	6	9	9	15
Methylthioribose-1-phosphate isomerase OS=Homo sapiens OX=9606 GN=MRI1 PE=1 SV=1	Q9BV20	39 kDa	17	9	9	7	12	15	17	9	14	10	10	27
Epidermal growth factor receptor substrate 15-like 1 OS=Homo sapiens OX=9606 GN=EPS15L1 PE=1 SV=1	Q9UBC2	94 kDa	11	13	14	15	9	14	17	10	9	10	6	10
Cyclin-dependent kinase 4 OS=Homo sapiens OX=9606 GN=CDK4 PE=1 SV=2	P11802	34 kDa	11	5	8	12	14	14	14	9	12	14	12	13
Crk-like protein OS=Homo sapiens OX=9606 GN=CRKL PE=1 SV=1	P46109	34 kDa	9	6	9	15	16	12	17	6	9	19	10	16
C-terminal-binding protein 2 OS=Homo sapiens OX=9606 GN=CTBP2 PE=1 SV=1	P56545	49 kDa	14	13	11	9	12	14	10	7	12	13	14	13
Histone H1.10 OS=Homo sapiens OX=9606 GN=H1-10 PE=1 SV=1	Q92522	22 kDa	13	10	13	18	11	13	16	12	10	10	7	9
Nuclear transport factor 2 OS=Homo sapiens OX=9606 GN=NUTF2 PE=1 SV=1	P61970	14 kDa	17	8	20	19	12	17	6	14	12	13	13	6
Anamorsin OS=Homo sapiens OX=9606 GN=CIAPIN1 PE=1 SV=2	Q6FI81	34 kDa	5	6	12	7	6	16	9	8	14	7	8	25
Protein NipSnap homolog 1 OS=Homo sapiens OX=9606 GN=NIPSNAP1 PE=1 SV=1	Q9BPW8	33 kDa	14	7	8	12	14	17	20	6	6	19	11	11
Deoxynucleoside triphosphate triphosphohydrolase SAMHD1 OS=Homo sapiens OX=9606 GN=SAMHD1 PE=1 SV=2	Q9Y3Z3	72 kDa	5	13	11	9	9	9	8	11	11	13	15	18
DnaJ homolog subfamily C member 8 OS=Homo sapiens OX=9606 GN=DNAJC8 PE=1 SV=2	O75937	30 kDa	12	7	12	10	12	8	15	8	11	11	9	11
Protein LYRIC OS=Homo sapiens OX=9606 GN=MTDH PE=1 SV=2	Q86UE4	64 kDa	6	14	16	11	11	7	13	9	10	10	14	15
DNA-directed RNA polymerase I subunit RPA2 OS=Homo sapiens OX=9606 GN=POLR1B PE=1 SV=2	Q9H9Y6	128 kDa	0	12	10	7	7	15	4	7	15	7	3	11
Aldehyde dehydrogenase, mitochondrial OS=Homo sapiens OX=9606 GN=ALDH2 PE=1 SV=2	P05091	56 kDa	12	9	7	13	19	9	14	9	7	19	14	12
26S proteasome non-ATPase regulatory subunit 4 OS=Homo sapiens OX=9606 GN=PSMD4 PE=1 SV=1	P55036	41 kDa	13	8	6	13	15	6	15	9	11	16	15	14
La-related protein 4 OS=Homo sapiens OX=9606 GN=LARP4 PE=1 SV=3	Q71RC2	81 kDa	5	11	9	9	7	11	11	12	13	7	9	6
Synapse-associated protein 1 OS=Homo sapiens OX=9606 GN=SYAP1 PE=1 SV=1	Q96A49	40 kDa	16	13	8	8	11	9	14	14	17	12	15	18
Oxygen-dependent coproporphyrinogen-III oxidase, mitochondrial OS=Homo sapiens OX=9606 GN=CPOX PE=1 SV=3	P36551	50 kDa	6	9	10	9	10	13	9	10	9	13	11	17
DNA ligase 3 OS=Homo sapiens OX=9606 GN=LIG3 PE=1 SV=2	P49916	113 kDa	6	13	7	10	9	10	13	14	11	6	5	6
Kinesin light chain 1 OS=Homo sapiens OX=9606 GN=KLC1 PE=1 SV=2	Q07866	65 kDa	14	10	8	7	11	11	10	8	12	11	7	11
PH-interacting protein OS=Homo sapiens OX=9606 GN=PHIP PE=1 SV=2	Q8WWQ0	207 kDa	3	9	15	8	11	15	17	13	8	2	6	9
Cathepsin D OS=Homo sapiens OX=9606 GN=CTSD PE=1 SV=1	P07339	45 kDa	10	6	10	11	10	17	13	8	9	12	9	10
PHD finger protein 6 OS=Homo sapiens OX=9606 GN=PHF6 PE=1 SV=1	Q8IWS0	41 kDa	12	10	13	18	8	9	18	16	11	10	13	17
Cleavage and polyadenylation specificity factor subunit 7 OS=Homo sapiens OX=9606 GN=CPSF7 PE=1 SV=1	Q8N684	52 kDa	9	9	13	10	8	14	12	9	10	9	14	13
H/ACA ribonucleoprotein complex subunit 2 OS=Homo sapiens OX=9606 GN=NHP2 PE=1 SV=1	Q9NX24	17 kDa	17	13	21	21	18	17	12	17	16	7	12	17
Early endosome antigen 1 OS=Homo sapiens OX=9606 GN=EEA1 PE=1 SV=2	Q15075	162 kDa	0	12	7	7	3	7	15	8	6	3	3	8
pre-mRNA 3' end processing protein WDR33 OS=Homo sapiens OX=9606 GN=WDR33 PE=1 SV=2	Q9C0J8	146 kDa	0	7	2	9	7	7	21	9	12	7	4	9
Tumor protein D54 OS=Homo sapiens OX=9606 GN=TPD52L2 PE=1 SV=2	O43399	22 kDa	12	9	11	16	14	16	17	6	7	20	13	12
3-hydroxyisobutyrate dehydrogenase, mitochondrial OS=Homo sapiens OX=9606 GN=HIBADH PE=1 SV=2	P31937	35 kDa	10	6	14	7	18	14	22	9	10	21	15	15
Tricarboxylate transport protein, mitochondrial OS=Homo sapiens OX=9606 GN=SLC25A1 PE=1 SV=2	P53007	34 kDa	12	11	11	10	14	15	14	10	8	12	9	18
Integrator complex subunit 3 OS=Homo sapiens OX=9606 GN=INTS3 PE=1 SV=1	Q68E01	118 kDa	9	9	10	13	6	13	18	8	18	9	4	13
HEAT repeat-containing protein 3 OS=Homo sapiens OX=9606 GN=HEATR3 PE=1 SV=2	Q7Z4Q2	75 kDa	14	9	13	5	8	18	11	10	13	11	10	21
DnaJ homolog subfamily C member 9 OS=Homo sapiens OX=9606 GN=DNAJC9 PE=1 SV=1	Q8WXX5	30 kDa	17	8	14	19	15	13	14	13	11	15	5	12
BolA-like protein 2 OS=Homo sapiens OX=9606 GN=BOLA2 PE=1 SV=1	Q9H3K6	10 kDa	16	8	19	12	11	14	10	13	15	12	14	15
SAFB-like transcription modulator OS=Homo sapiens OX=9606 GN=SLTM PE=1 SV=2	Q9NWH9	117 kDa	7	12	9	9	6	7	21	14	10	8	6	12
Tight junction protein ZO-2 OS=Homo sapiens OX=9606 GN=TJP2 PE=1 SV=2	Q9UDY2	134 kDa	6	7	5	7	7	9	13	12	8	7	6	10
Zinc finger CCCH domain-containing protein 4 OS=Homo sapiens OX=9606 GN=ZC3H4 PE=1 SV=3	Q9UPT8	140 kDa	6	14	10	10	7	13	4	21	11	8	4	12
Potassium-transporting ATPase alpha chain 1 OS=Homo sapiens OX=9606 GN=ATP4A PE=2 SV=5	P20648	114 kDa	0	0	0	0	0	0	0	2	0	0	0	0
Sterol carrier protein 2 OS=Homo sapiens OX=9606 GN=SCP2 PE=1 SV=2	P22307	59 kDa	18	4	20	13	17	17	5	13	10	12	8	6
Glyoxylate reductase/hydroxypyruvate reductase OS=Homo sapiens OX=9606 GN=GRHPR PE=1 SV=1	Q9UBQ7	36 kDa	11	12	19	10	9	17	13	20	18	10	12	18
Coilin OS=Homo sapiens OX=9606 GN=COIL PE=1 SV=1	P38432	63 kDa	10	11	11	11	9	11	15	11	11	12	10	12
Enoyl-CoA delta isomerase 1, mitochondrial OS=Homo sapiens OX=9606 GN=ECI1 PE=1 SV=1	P42126	33 kDa	8	6	7	11	14	17	12	9	9	9	14	11
Lanosterol 14-alpha demethylase OS=Homo sapiens OX=9606 GN=CYP51A1 PE=1 SV=3	Q16850	57 kDa	9	17	8	7	11	9	15	11	11	13	12	10
2',5'-phosphodiesterase 12 OS=Homo sapiens OX=9606 GN=PDE12 PE=1 SV=2	Q6L8Q7	67 kDa	11	12	20	8	4	13	11	16	15	12	10	16
U3 small nucleolar ribonucleoprotein protein MPP10 OS=Homo sapiens OX=9606 GN=MPHOSPH10 PE=1 SV=2	O00566	79 kDa	7	12	8	10	11	11	11	8	12	4	3	4
40S ribosomal protein S26 OS=Homo sapiens OX=9606 GN=RPS26 PE=1 SV=3	P62854	13 kDa	14	8	15	14	11	13	7	10	10	9	11	11
Acidic leucine-rich nuclear phosphoprotein 32 family member E OS=Homo sapiens OX=9606 GN=ANP32E PE=1 SV=1	Q9BTT0	31 kDa	19	9	12	13	15	11	19	11	14	21	10	17
Xaa-Pro aminopeptidase 1 OS=Homo sapiens OX=9606 GN=XPNPEP1 PE=1 SV=3	Q9NQW7	70 kDa	11	13	9	8	9	7	13	7	8	16	16	11
Nucleolar protein 16 OS=Homo sapiens OX=9606 GN=NOP16 PE=1 SV=2	Q9Y3C1	21 kDa	15	5	14	16	13	13	14	7	8	6	10	20
Emerin OS=Homo sapiens OX=9606 GN=EMD PE=1 SV=1	P50402	29 kDa	7	8	13	14	23	12	14	3	8	19	15	12
Probable methyltransferase TARBP1 OS=Homo sapiens OX=9606 GN=TARBP1 PE=1 SV=1	Q13395	182 kDa	6	13	15	12	11	19	6	13	14	8	9	18
Serine/threonine-protein kinase PRP4 homolog OS=Homo sapiens OX=9606 GN=PRPF4B PE=1 SV=3	Q13523	117 kDa	6	17	11	15	9	11	9	10	10	10	4	16
Exosome complex component MTR3 OS=Homo sapiens OX=9606 GN=EXOSC6 PE=1 SV=1	Q5RKV6	28 kDa	10	7	14	11	10	19	15	9	14	8	15	20
Polyadenylate-binding protein 2 OS=Homo sapiens OX=9606 GN=PABPN1 PE=1 SV=3	Q86U42	33 kDa	16	7	16	18	15	16	15	9	11	13	17	9
mRNA turnover protein 4 homolog OS=Homo sapiens OX=9606 GN=MRTO4 PE=1 SV=2	Q9UKD2	28 kDa	9	4	9	19	13	18	17	9	8	11	9	13
Eukaryotic translation initiation factor 2 subunit 2 OS=Homo sapiens OX=9606 GN=EIF2S2 PE=1 SV=2	P20042	38 kDa	9	8	8	14	9	10	12	4	9	9	5	14
Prefoldin subunit 3 OS=Homo sapiens OX=9606 GN=VBP1 PE=1 SV=4	P61758	23 kDa	16	7	13	15	13	14	13	6	14	5	7	22
Parafibromin OS=Homo sapiens OX=9606 GN=CDC73 PE=1 SV=1	Q6P1J9	61 kDa	13	13	12	9	11	13	10	8	9	12	11	15
Guanine nucleotide-binding protein G(I)/G(S)/G(T) subunit beta-2 OS=Homo sapiens OX=9606 GN=GNB2 PE=1 SV=3	P62879	37 kDa	3	5	5	7	11	13	6	9	5	11	8	11
U3 small nucleolar RNA-associated protein 4 homolog OS=Homo sapiens OX=9606 GN=UTP4 PE=1 SV=1	Q969X6	77 kDa	4	12	7	0	14	12	6	9	11	13	11	9
DNA-directed RNA polymerases I and III subunit RPAC1 OS=Homo sapiens OX=9606 GN=POLR1C PE=1 SV=1	O15160	39 kDa	8	11	16	18	8	13	13	12	10	14	14	16
Isocitrate dehydrogenase [NAD] subunit beta, mitochondrial OS=Homo sapiens OX=9606 GN=IDH3B PE=1 SV=2	O43837	42 kDa	12	7	7	8	14	18	16	13	7	19	10	20
DnaJ homolog subfamily B member 1 OS=Homo sapiens OX=9606 GN=DNAJB1 PE=1 SV=4	P25685	38 kDa	12	10	19	18	8	10	13	8	9	11	9	14
COP9 signalosome complex subunit 2 OS=Homo sapiens OX=9606 GN=COPS2 PE=1 SV=1	P61201	52 kDa	8	7	9	2	5	8	15	11	18	5	9	14
U3 small nucleolar RNA-associated protein 15 homolog OS=Homo sapiens OX=9606 GN=UTP15 PE=1 SV=3	Q8TED0	58 kDa	5	9	14	10	7	14	12	8	11	14	15	12
Ubiquilin-4 OS=Homo sapiens OX=9606 GN=UBQLN4 PE=1 SV=2	Q9NRR5	64 kDa	11	11	8	10	17	6	11	6	9	16	6	10
MICOS complex subunit MIC19 OS=Homo sapiens OX=9606 GN=CHCHD3 PE=1 SV=1	Q9NX63	26 kDa	11	6	10	18	13	17	19	6	7	13	17	9
SUMO-conjugating enzyme UBC9 OS=Homo sapiens OX=9606 GN=UBE2I PE=1 SV=1	P63279	18 kDa	23	4	19	19	12	19	10	6	3	7	9	11
Kinesin light chain 2 OS=Homo sapiens OX=9606 GN=KLC2 PE=1 SV=1	Q9H0B6	69 kDa	0	2	4	4	3	4	3	3	5	6	2	3
Small nuclear ribonucleoprotein F OS=Homo sapiens OX=9606 GN=SNRPF PE=1 SV=1	P62306	10 kDa	15	16	23	15	15	15	8	11	16	13	16	12
Very-long-chain enoyl-CoA reductase OS=Homo sapiens OX=9606 GN=TECR PE=1 SV=1	Q9NZ01	36 kDa	8	10	17	8	9	18	12	10	15	5	8	15
Copine-1 OS=Homo sapiens OX=9606 GN=CPNE1 PE=1 SV=1	Q99829	59 kDa	10	7	12	2	8	13	12	12	16	8	12	23
Cullin-4A OS=Homo sapiens OX=9606 GN=CUL4A PE=1 SV=3	Q13619	88 kDa	0	2	0	2	2	0	3	0	0	3	5	3
Centromere/kinetochore protein zw10 homolog OS=Homo sapiens OX=9606 GN=ZW10 PE=1 SV=3	O43264	89 kDa	6	14	15	7	13	15	11	5	12	8	11	11
Erlin-2 OS=Homo sapiens OX=9606 GN=ERLIN2 PE=1 SV=1	O94905	38 kDa	10	15	11	7	12	10	10	11	8	12	12	13
Cyclin-dependent kinase inhibitor 2A OS=Homo sapiens OX=9606 GN=CDKN2A PE=1 SV=2	P42771	17 kDa	14	10	14	20	11	16	12	7	9	12	11	19
E3 ubiquitin-protein ligase RNF213 OS=Homo sapiens OX=9606 GN=RNF213 PE=1 SV=3	Q63HN8	591 kDa	0	4	0	6	2	11	4	8	6	5	3	8
Nesprin-1 OS=Homo sapiens OX=9606 GN=SYNE1 PE=1 SV=4	Q8NF91	1011 kDa	2	0	2	2	0	0	0	2	0	0	0	0
Transmembrane emp24 domain-containing protein 9 OS=Homo sapiens OX=9606 GN=TMED9 PE=1 SV=2	Q9BVK6	27 kDa	12	7	13	14	11	16	7	12	9	8	17	19
Glutathione S-transferase kappa 1 OS=Homo sapiens OX=9606 GN=GSTK1 PE=1 SV=3	Q9Y2Q3	25 kDa	14	8	14	14	8	10	9	6	9	17	9	15
Double-strand-break repair protein rad21 homolog OS=Homo sapiens OX=9606 GN=RAD21 PE=1 SV=2	O60216	72 kDa	8	20	11	13	16	15	11	11	16	9	6	8
Adenosine kinase OS=Homo sapiens OX=9606 GN=ADK PE=1 SV=2	P55263	41 kDa	6	13	11	15	4	12	19	8	10	6	10	13
Heterochromatin protein 1-binding protein 3 OS=Homo sapiens OX=9606 GN=HP1BP3 PE=1 SV=1	Q5SSJ5	61 kDa	7	3	11	2	5	6	11	12	11	9	6	8
NSFL1 cofactor p47 OS=Homo sapiens OX=9606 GN=NSFL1C PE=1 SV=2	Q9UNZ2	41 kDa	14	6	12	12	14	15	16	7	8	13	11	12
Small ubiquitin-related modifier 2 OS=Homo sapiens OX=9606 GN=SUMO2 PE=1 SV=3	P61956	11 kDa	18	10	13	11	12	14	14	11	15	0	8	17
Alpha-aminoadipic semialdehyde dehydrogenase OS=Homo sapiens OX=9606 GN=ALDH7A1 PE=1 SV=5	P49419	58 kDa	7	7	10	10	4	17	11	10	15	15	12	11
DAZ-associated protein 1 OS=Homo sapiens OX=9606 GN=DAZAP1 PE=1 SV=1	Q96EP5	43 kDa	20	10	10	7	10	7	9	8	10	9	12	16
Chromatin target of PRMT1 protein OS=Homo sapiens OX=9606 GN=CHTOP PE=1 SV=2	Q9Y3Y2	26 kDa	8	14	13	15	15	15	15	8	8	14	9	11
Ran-binding protein 6 OS=Homo sapiens OX=9606 GN=RANBP6 PE=1 SV=2	O60518	125 kDa	7	9	7	0	4	9	8	9	11	3	0	10
Glutathione synthetase OS=Homo sapiens OX=9606 GN=GSS PE=1 SV=1	P48637	52 kDa	12	12	9	10	8	9	11	8	10	12	16	18
Galactokinase OS=Homo sapiens OX=9606 GN=GALK1 PE=1 SV=1	P51570	42 kDa	11	11	14	12	7	14	19	6	13	6	7	22
Tropomyosin alpha-4 chain OS=Homo sapiens OX=9606 GN=TPM4 PE=1 SV=3	P67936	29 kDa	12	9	17	14	10	15	10	10	12	11	7	9
Ubiquitin thioesterase OTUB1 OS=Homo sapiens OX=9606 GN=OTUB1 PE=1 SV=2	Q96FW1	31 kDa	12	7	12	10	19	11	16	11	6	18	10	14
RNA-binding protein Raly OS=Homo sapiens OX=9606 GN=RALY PE=1 SV=1	Q9UKM9	32 kDa	6	8	8	7	10	8	15	4	12	13	8	8
Regulator of nonsense transcripts 2 OS=Homo sapiens OX=9606 GN=UPF2 PE=1 SV=1	Q9HAU5	148 kDa	3	7	3	7	3	6	0	5	5	6	2	12
Serine/threonine-protein phosphatase 4 regulatory subunit 3A OS=Homo sapiens OX=9606 GN=PPP4R3A PE=1 SV=1	Q6IN85	95 kDa	7	10	11	7	7	9	12	8	16	7	7	13
Methylcrotonoyl-CoA carboxylase beta chain, mitochondrial OS=Homo sapiens OX=9606 GN=MCCC2 PE=1 SV=1	Q9HCC0	61 kDa	10	10	9	7	7	6	11	10	10	11	16	14
Nuclear RNA export factor 1 OS=Homo sapiens OX=9606 GN=NXF1 PE=1 SV=1	Q9UBU9	70 kDa	12	15	10	6	10	8	10	8	8	11	10	18
Thimet oligopeptidase OS=Homo sapiens OX=9606 GN=THOP1 PE=1 SV=2	P52888	79 kDa	13	10	7	10	5	6	15	6	10	12	13	14
A-kinase anchor protein 1, mitochondrial OS=Homo sapiens OX=9606 GN=AKAP1 PE=1 SV=1	Q92667	97 kDa	6	6	16	4	8	15	18	6	14	9	9	16
Peptidyl-prolyl cis-trans isomerase NIMA-interacting 4 OS=Homo sapiens OX=9606 GN=PIN4 PE=1 SV=1	Q9Y237	14 kDa	19	8	16	11	11	13	8	7	13	8	7	14
Pachytene checkpoint protein 2 homolog OS=Homo sapiens OX=9606 GN=TRIP13 PE=1 SV=2	Q15645	49 kDa	8	7	9	5	13	17	10	5	11	3	7	18
Chromosome alignment-maintaining phosphoprotein 1 OS=Homo sapiens OX=9606 GN=CHAMP1 PE=1 SV=2	Q96JM3	89 kDa	8	9	9	11	6	12	9	8	9	5	4	7
Echinoderm microtubule-associated protein-like 4 OS=Homo sapiens OX=9606 GN=EML4 PE=1 SV=3	Q9HC35	109 kDa	7	4	12	5	5	6	15	6	6	6	6	12
Helicase SRCAP OS=Homo sapiens OX=9606 GN=SRCAP PE=1 SV=3	Q6ZRS2	344 kDa	0	6	7	8	9	15	3	8	10	5	13	9
Nipped-B-like protein OS=Homo sapiens OX=9606 GN=NIPBL PE=1 SV=2	Q6KC79	316 kDa	0	10	4	8	12	10	8	7	11	7	8	10
2'-deoxynucleoside 5'-phosphate N-hydrolase 1 OS=Homo sapiens OX=9606 GN=DNPH1 PE=1 SV=1	O43598	19 kDa	29	11	15	22	10	15	10	9	7	6	6	9
Porphobilinogen deaminase OS=Homo sapiens OX=9606 GN=HMBS PE=1 SV=2	P08397	39 kDa	11	11	13	9	13	14	13	8	13	12	13	14
Calpain-2 catalytic subunit OS=Homo sapiens OX=9606 GN=CAPN2 PE=1 SV=6	P17655	80 kDa	5	10	8	7	4	8	9	7	8	8	24	16
N-alpha-acetyltransferase 25, NatB auxiliary subunit OS=Homo sapiens OX=9606 GN=NAA25 PE=1 SV=1	Q14CX7	112 kDa	5	8	10	7	6	12	10	4	16	7	3	13
ERO1-like protein alpha OS=Homo sapiens OX=9606 GN=ERO1A PE=1 SV=2	Q96HE7	54 kDa	12	17	12	12	5	4	12	10	7	12	15	16
Aladin OS=Homo sapiens OX=9606 GN=AAAS PE=1 SV=1	Q9NRG9	60 kDa	6	7	18	5	12	12	15	13	16	8	15	16
CYFIP-related Rac1 interactor B OS=Homo sapiens OX=9606 GN=CYRIB PE=1 SV=1	Q9NUQ9	37 kDa	17	11	11	10	12	13	17	8	7	16	13	18
Serine/arginine-rich splicing factor 11 OS=Homo sapiens OX=9606 GN=SRSF11 PE=1 SV=1	Q05519	54 kDa	7	9	11	11	6	11	8	12	11	6	7	10
Barrier-to-autointegration factor OS=Homo sapiens OX=9606 GN=BANF1 PE=1 SV=1	O75531	10 kDa	9	6	18	12	10	11	11	11	15	5	13	16
Membrane-associated progesterone receptor component 2 OS=Homo sapiens OX=9606 GN=PGRMC2 PE=1 SV=1	O15173	24 kDa	9	5	11	15	9	11	12	9	10	12	9	10
Helicase-like transcription factor OS=Homo sapiens OX=9606 GN=HLTF PE=1 SV=2	Q14527	114 kDa	4	5	7	9	8	13	6	5	10	5	7	7
CLIP-associating protein 1 OS=Homo sapiens OX=9606 GN=CLASP1 PE=1 SV=1	Q7Z460	169 kDa	5	7	6	11	4	9	2	7	7	4	6	9
Transcriptional repressor CTCF OS=Homo sapiens OX=9606 GN=CTCF PE=1 SV=1	P49711	83 kDa	14	17	15	15	8	11	13	16	14	8	11	12
Thioredoxin-like protein 1 OS=Homo sapiens OX=9606 GN=TXNL1 PE=1 SV=3	O43396	32 kDa	9	8	8	10	14	14	9	12	2	18	11	16
ATP-dependent Clp protease proteolytic subunit, mitochondrial OS=Homo sapiens OX=9606 GN=CLPP PE=1 SV=1	Q16740	30 kDa	12	7	5	19	23	21	14	9	3	18	21	13
Neuroblast differentiation-associated protein AHNAK OS=Homo sapiens OX=9606 GN=AHNAK PE=1 SV=2	Q09666	629 kDa	2	8	0	3	5	6	11	4	4	0	3	3
ATP-dependent RNA helicase DDX19B OS=Homo sapiens OX=9606 GN=DDX19B PE=1 SV=1	Q9UMR2	54 kDa	0	0	0	0	2	0	0	0	0	0	0	0
Mitochondrial-processing peptidase subunit alpha OS=Homo sapiens OX=9606 GN=PMPCA PE=1 SV=2	Q10713	58 kDa	15	12	16	2	11	15	10	12	14	6	13	15
E3 UFM1-protein ligase 1 OS=Homo sapiens OX=9606 GN=UFL1 PE=1 SV=2	O94874	90 kDa	15	7	10	8	9	6	2	6	18	6	7	10
Dual specificity mitogen-activated protein kinase kinase 2 OS=Homo sapiens OX=9606 GN=MAP2K2 PE=1 SV=1	P36507	44 kDa	7	5	0	3	0	5	7	7	3	8	9	5
60S ribosomal protein L38 OS=Homo sapiens OX=9606 GN=RPL38 PE=1 SV=2	P63173	8 kDa	16	11	17	15	9	10	11	16	17	14	9	16
Proteasome activator complex subunit 2 OS=Homo sapiens OX=9606 GN=PSME2 PE=1 SV=4	Q9UL46	27 kDa	10	4	16	13	11	19	12	14	6	12	6	18
Probable ATP-dependent RNA helicase DDX52 OS=Homo sapiens OX=9606 GN=DDX52 PE=1 SV=3	Q9Y2R4	68 kDa	4	11	15	5	7	9	8	9	9	13	11	14
Ubiquitin carboxyl-terminal hydrolase isozyme L5 OS=Homo sapiens OX=9606 GN=UCHL5 PE=1 SV=3	Q9Y5K5	38 kDa	7	4	9	11	9	11	14	6	5	16	11	21
Basic leucine zipper and W2 domain-containing protein 2 OS=Homo sapiens OX=9606 GN=BZW2 PE=1 SV=1	Q9Y6E2	48 kDa	7	5	7	9	4	10	8	10	8	6	3	11
26S proteasome non-ATPase regulatory subunit 8 OS=Homo sapiens OX=9606 GN=PSMD8 PE=1 SV=2	P48556	40 kDa	12	6	11	5	10	13	10	5	7	10	13	19
NADH dehydrogenase [ubiquinone] flavoprotein 1, mitochondrial OS=Homo sapiens OX=9606 GN=NDUFV1 PE=1 SV=4	P49821	51 kDa	8	11	7	5	13	12	12	13	7	10	13	8
E3 ubiquitin-protein ligase UHRF1 OS=Homo sapiens OX=9606 GN=UHRF1 PE=1 SV=1	Q96T88	90 kDa	3	7	6	5	9	9	7	8	9	8	2	9
Eukaryotic translation initiation factor 4E OS=Homo sapiens OX=9606 GN=EIF4E PE=1 SV=2	P06730	25 kDa	10	6	3	9	14	17	12	3	6	2	11	7
Mitochondrial import receptor subunit TOM20 homolog OS=Homo sapiens OX=9606 GN=TOMM20 PE=1 SV=1	Q15388	16 kDa	6	9	15	8	3	15	9	16	15	5	8	17
Eukaryotic translation initiation factor 1b OS=Homo sapiens OX=9606 GN=EIF1B PE=1 SV=2	O60739	13 kDa	10	0	8	4	6	3	2	3	4	0	3	5
Keratin, type I cytoskeletal 14 OS=Homo sapiens OX=9606 GN=KRT14 PE=1 SV=4	P02533	52 kDa	0	0	8	0	0	2	0	0	3	6	8	0
Cellular tumor antigen p53 OS=Homo sapiens OX=9606 GN=TP53 PE=1 SV=4	P04637	44 kDa	6	8	7	13	6	8	12	6	10	14	11	18
Isocitrate dehydrogenase [NADP], mitochondrial OS=Homo sapiens OX=9606 GN=IDH2 PE=1 SV=2	P48735	51 kDa	4	7	8	9	11	11	11	7	6	4	10	8
Spartin OS=Homo sapiens OX=9606 GN=SPART PE=1 SV=1	Q8N0X7	73 kDa	8	12	9	7	8	6	11	8	15	5	9	13
14 kDa phosphohistidine phosphatase OS=Homo sapiens OX=9606 GN=PHPT1 PE=1 SV=1	Q9NRX4	14 kDa	16	6	18	14	15	14	5	6	13	7	11	15
Importin subunit alpha-4 OS=Homo sapiens OX=9606 GN=KPNA3 PE=1 SV=2	O00505	58 kDa	8	9	10	8	6	6	10	4	12	8	13	18
Pleiotropic regulator 1 OS=Homo sapiens OX=9606 GN=PLRG1 PE=1 SV=1	O43660	57 kDa	4	7	6	7	8	11	9	6	9	13	7	9
Actin-related protein 2/3 complex subunit 2 OS=Homo sapiens OX=9606 GN=ARPC2 PE=1 SV=1	O15144	34 kDa	13	7	12	9	10	20	12	10	8	10	10	15
Ras-related C3 botulinum toxin substrate 1 OS=Homo sapiens OX=9606 GN=RAC1 PE=1 SV=1	P63000	21 kDa	14	4	11	10	4	10	10	7	8	4	4	19
Amidophosphoribosyltransferase OS=Homo sapiens OX=9606 GN=PPAT PE=1 SV=1	Q06203	57 kDa	11	11	9	14	11	10	10	9	8	12	10	13
Calcium-binding mitochondrial carrier protein SCaMC-1 OS=Homo sapiens OX=9606 GN=SLC25A24 PE=1 SV=2	Q6NUK1	53 kDa	10	11	9	8	12	20	11	11	5	14	11	10
Leucine-rich repeat-containing protein 40 OS=Homo sapiens OX=9606 GN=LRRC40 PE=1 SV=1	Q9H9A6	68 kDa	7	9	4	7	7	11	8	3	7	8	7	19
Non-histone chromosomal protein HMG-14 OS=Homo sapiens OX=9606 GN=HMGN1 PE=1 SV=3	P05114	11 kDa	25	14	9	16	22	18	13	4	3	10	9	13
Ubiquitin-conjugating enzyme E2 D3 OS=Homo sapiens OX=9606 GN=UBE2D3 PE=1 SV=1	P61077	17 kDa	14	8	19	10	8	16	16	10	15	3	9	14
Alcohol dehydrogenase class-3 OS=Homo sapiens OX=9606 GN=ADH5 PE=1 SV=4	P11766	40 kDa	10	10	8	11	10	12	12	9	9	11	9	14
S-phase kinase-associated protein 1 OS=Homo sapiens OX=9606 GN=SKP1 PE=1 SV=2	P63208	19 kDa	19	7	12	13	12	13	10	4	6	9	7	6
ADP-ribosylation factor-like protein 8B OS=Homo sapiens OX=9606 GN=ARL8B PE=1 SV=1	Q9NVJ2	22 kDa	16	3	14	15	9	8	3	5	11	9	10	10
Endoplasmic reticulum resident protein 44 OS=Homo sapiens OX=9606 GN=ERP44 PE=1 SV=1	Q9BS26	47 kDa	6	7	12	10	12	5	13	10	10	0	15	8
Pyridoxal kinase OS=Homo sapiens OX=9606 GN=PDXK PE=1 SV=1	O00764	35 kDa	11	8	14	11	11	11	15	9	13	14	11	16
Protein ERGIC-53 OS=Homo sapiens OX=9606 GN=LMAN1 PE=1 SV=2	P49257	58 kDa	8	12	9	8	13	6	13	12	10	17	11	13
Golgi reassembly-stacking protein 2 OS=Homo sapiens OX=9606 GN=GORASP2 PE=1 SV=3	Q9H8Y8	47 kDa	13	9	10	10	13	11	9	11	13	11	14	14
Sialic acid synthase OS=Homo sapiens OX=9606 GN=NANS PE=1 SV=2	Q9NR45	40 kDa	12	8	7	11	8	8	14	6	7	11	9	18
Phospholipase A-2-activating protein OS=Homo sapiens OX=9606 GN=PLAA PE=1 SV=2	Q9Y263	87 kDa	6	9	5	8	4	12	11	5	8	8	8	13
U3 small nucleolar RNA-associated protein 18 homolog OS=Homo sapiens OX=9606 GN=UTP18 PE=1 SV=3	Q9Y5J1	62 kDa	4	8	12	6	6	7	13	12	10	10	9	11
Serine/threonine-protein phosphatase 1 regulatory subunit 10 OS=Homo sapiens OX=9606 GN=PPP1R10 PE=1 SV=1	Q96QC0	99 kDa	0	9	11	5	8	6	9	6	13	7	3	10
WD repeat-containing protein 6 OS=Homo sapiens OX=9606 GN=WDR6 PE=1 SV=1	Q9NNW5	122 kDa	0	7	7	9	13	9	5	11	7	6	7	10
Adenylate kinase isoenzyme 1 OS=Homo sapiens OX=9606 GN=AK1 PE=1 SV=3	P00568	22 kDa	9	7	15	13	10	17	7	6	12	6	7	16
28S ribosomal protein S29, mitochondrial OS=Homo sapiens OX=9606 GN=DAP3 PE=1 SV=1	P51398	46 kDa	7	8	11	8	8	9	13	7	6	14	9	13
SRSF protein kinase 1 OS=Homo sapiens OX=9606 GN=SRPK1 PE=1 SV=2	Q96SB4	74 kDa	5	8	8	7	9	5	9	10	14	7	7	7
Prefoldin subunit 2 OS=Homo sapiens OX=9606 GN=PFDN2 PE=1 SV=1	Q9UHV9	17 kDa	23	6	11	11	6	8	12	9	9	5	7	13
AFG3-like protein 2 OS=Homo sapiens OX=9606 GN=AFG3L2 PE=1 SV=2	Q9Y4W6	89 kDa	0	5	3	7	5	6	5	6	8	8	7	7
Ribosomal RNA small subunit methyltransferase NEP1 OS=Homo sapiens OX=9606 GN=EMG1 PE=1 SV=4	Q92979	27 kDa	13	7	2	9	16	14	11	7	0	15	7	8
Enoyl-CoA delta isomerase 2 OS=Homo sapiens OX=9606 GN=ECI2 PE=1 SV=4	O75521	44 kDa	9	13	16	13	9	10	12	8	9	3	11	11
Translin-associated protein X OS=Homo sapiens OX=9606 GN=TSNAX PE=1 SV=1	Q99598	33 kDa	11	5	13	8	10	12	11	14	12	7	10	14
Helicase SKI2W OS=Homo sapiens OX=9606 GN=SKIV2L PE=1 SV=3	Q15477	138 kDa	5	7	10	10	10	13	12	12	12	7	10	22
60S ribosomal protein L35a OS=Homo sapiens OX=9606 GN=RPL35A PE=1 SV=2	P18077	13 kDa	7	0	3	4	5	3	0	3	3	2	0	0
Small glutamine-rich tetratricopeptide repeat-containing protein alpha OS=Homo sapiens OX=9606 GN=SGTA PE=1 SV=1	O43765	34 kDa	11	8	13	13	12	17	13	10	12	6	12	13
N-alpha-acetyltransferase 10 OS=Homo sapiens OX=9606 GN=NAA10 PE=1 SV=1	P41227	26 kDa	6	4	5	8	13	6	14	7	3	17	11	11
Acylglycerol kinase, mitochondrial OS=Homo sapiens OX=9606 GN=AGK PE=1 SV=2	Q53H12	47 kDa	12	8	7	6	7	8	10	5	7	14	9	9
Pre-mRNA-splicing factor ATP-dependent RNA helicase PRP16 OS=Homo sapiens OX=9606 GN=DHX38 PE=1 SV=2	Q92620	141 kDa	8	10	10	11	8	14	11	14	12	11	8	15
Translocon-associated protein subunit delta OS=Homo sapiens OX=9606 GN=SSR4 PE=1 SV=1	P51571	19 kDa	12	6	14	22	14	17	9	8	4	8	9	10
Endoribonuclease Dicer OS=Homo sapiens OX=9606 GN=DICER1 PE=1 SV=3	Q9UPY3	219 kDa	0	3	7	2	5	11	3	8	7	0	6	10
5'-nucleotidase domain-containing protein 1 OS=Homo sapiens OX=9606 GN=NT5DC1 PE=1 SV=1	Q5TFE4	52 kDa	5	11	9	5	6	8	7	8	13	5	11	16
Nuclear pore complex protein Nup88 OS=Homo sapiens OX=9606 GN=NUP88 PE=1 SV=2	Q99567	84 kDa	9	10	9	10	10	6	10	6	9	13	11	7
Mitochondrial-processing peptidase subunit beta OS=Homo sapiens OX=9606 GN=PMPCB PE=1 SV=2	O75439	54 kDa	8	5	4	8	7	11	12	10	7	7	7	9
Farnesyl pyrophosphate synthase OS=Homo sapiens OX=9606 GN=FDPS PE=1 SV=4	P14324	48 kDa	5	8	8	10	15	10	8	7	10	14	8	13
NEDD8-conjugating enzyme Ubc12 OS=Homo sapiens OX=9606 GN=UBE2M PE=1 SV=1	P61081	21 kDa	12	6	11	15	12	10	5	6	5	6	9	10
A-kinase anchor protein 9 OS=Homo sapiens OX=9606 GN=AKAP9 PE=1 SV=4	Q99996	453 kDa	0	0	0	3	3	4	2	0	0	4	8	5
DNA-directed RNA polymerase, mitochondrial OS=Homo sapiens OX=9606 GN=POLRMT PE=1 SV=2	O00411	139 kDa	0	9	13	5	6	16	6	8	12	5	10	19
Beta-centractin OS=Homo sapiens OX=9606 GN=ACTR1B PE=1 SV=1	P42025	42 kDa	0	0	0	0	2	0	0	0	0	0	0	0
Double-stranded RNA-binding protein Staufen homolog 1 OS=Homo sapiens OX=9606 GN=STAU1 PE=1 SV=2	O95793	63 kDa	10	8	11	4	7	7	9	11	9	11	7	9
Signal transducer and activator of transcription 1-alpha/beta OS=Homo sapiens OX=9606 GN=STAT1 PE=1 SV=2	P42224	87 kDa	8	7	4	11	12	6	8	5	11	12	14	10
Proteasome inhibitor PI31 subunit OS=Homo sapiens OX=9606 GN=PSMF1 PE=1 SV=2	Q92530	30 kDa	13	8	14	11	12	10	12	9	6	8	8	8
Thioredoxin domain-containing protein 17 OS=Homo sapiens OX=9606 GN=TXNDC17 PE=1 SV=1	Q9BRA2	14 kDa	12	8	20	13	12	9	8	16	18	7	9	11
Tyrosine--tRNA ligase, mitochondrial OS=Homo sapiens OX=9606 GN=YARS2 PE=1 SV=2	Q9Y2Z4	53 kDa	4	10	7	6	13	15	10	9	3	13	13	12
ATP synthase subunit f, mitochondrial OS=Homo sapiens OX=9606 GN=ATP5MF PE=1 SV=3	P56134	11 kDa	15	9	20	12	8	13	4	15	16	5	11	10
Putative ATP-dependent RNA helicase DHX57 OS=Homo sapiens OX=9606 GN=DHX57 PE=1 SV=2	Q6P158	156 kDa	3	7	5	7	2	9	6	11	13	8	7	13
Protein CDV3 homolog OS=Homo sapiens OX=9606 GN=CDV3 PE=1 SV=1	Q9UKY7	27 kDa	21	10	8	11	15	12	16	4	8	14	6	18
Prolyl 4-hydroxylase subunit alpha-1 OS=Homo sapiens OX=9606 GN=P4HA1 PE=1 SV=2	P13674	61 kDa	11	10	5	6	8	7	9	6	9	10	9	11
Bifunctional methylenetetrahydrofolate dehydrogenase/cyclohydrolase, mitochondrial OS=Homo sapiens OX=9606 GN=MTHFD2 PE=1 SV=2	P13995	38 kDa	10	10	12	3	12	15	10	6	5	14	13	10
Transcription elongation factor A protein 1 OS=Homo sapiens OX=9606 GN=TCEA1 PE=1 SV=2	P23193	34 kDa	7	6	9	9	6	9	10	9	9	11	3	11
Transmembrane protein 33 OS=Homo sapiens OX=9606 GN=TMEM33 PE=1 SV=2	P57088	28 kDa	7	7	16	15	13	12	8	5	8	14	10	14
Mitochondrial import inner membrane translocase subunit TIM50 OS=Homo sapiens OX=9606 GN=TIMM50 PE=1 SV=2	Q3ZCQ8	40 kDa	9	10	9	12	10	14	12	7	9	13	9	10
Protein FAM98B OS=Homo sapiens OX=9606 GN=FAM98B PE=1 SV=2	Q52LJ0	46 kDa	10	6	8	7	9	15	10	11	8	10	10	16
Cytosolic non-specific dipeptidase OS=Homo sapiens OX=9606 GN=CNDP2 PE=1 SV=2	Q96KP4	53 kDa	10	10	8	5	6	5	11	9	9	16	11	13
Tubulin-folding cofactor B OS=Homo sapiens OX=9606 GN=TBCB PE=1 SV=2	Q99426	27 kDa	12	12	15	8	13	15	12	8	11	8	13	13
Gamma-tubulin complex component 2 OS=Homo sapiens OX=9606 GN=TUBGCP2 PE=1 SV=2	Q9BSJ2	103 kDa	3	8	4	3	11	16	11	8	14	2	2	8
Glutathione S-transferase Mu 3 OS=Homo sapiens OX=9606 GN=GSTM3 PE=1 SV=3	P21266	27 kDa	8	5	5	13	10	8	11	10	4	12	9	14
Translation initiation factor eIF-2B subunit alpha OS=Homo sapiens OX=9606 GN=EIF2B1 PE=1 SV=1	Q14232	34 kDa	9	5	5	9	13	13	10	12	6	12	11	17
Ras suppressor protein 1 OS=Homo sapiens OX=9606 GN=RSU1 PE=1 SV=3	Q15404	32 kDa	8	4	8	6	12	10	13	12	10	2	7	14
Eukaryotic translation elongation factor 1 epsilon-1 OS=Homo sapiens OX=9606 GN=EEF1E1 PE=1 SV=1	O43324	20 kDa	16	7	18	15	14	9	6	6	11	7	12	11
DNA fragmentation factor subunit alpha OS=Homo sapiens OX=9606 GN=DFFA PE=1 SV=1	O00273	37 kDa	18	7	13	7	9	14	10	7	8	14	7	14
RNA-binding protein 3 OS=Homo sapiens OX=9606 GN=RBM3 PE=1 SV=1	P98179	17 kDa	14	4	12	14	11	13	10	6	12	9	6	12
E3 ubiquitin/ISG15 ligase TRIM25 OS=Homo sapiens OX=9606 GN=TRIM25 PE=1 SV=2	Q14258	71 kDa	11	9	20	4	5	9	10	13	17	9	7	15
Protein dpy-30 homolog OS=Homo sapiens OX=9606 GN=DPY30 PE=1 SV=1	Q9C005	11 kDa	12	6	20	11	7	17	13	8	19	5	6	15
WD repeat and HMG-box DNA-binding protein 1 OS=Homo sapiens OX=9606 GN=WDHD1 PE=1 SV=1	O75717	126 kDa	3	12	5	9	10	9	8	5	10	10	11	14
Pumilio homolog 3 OS=Homo sapiens OX=9606 GN=PUM3 PE=1 SV=3	Q15397	74 kDa	6	8	12	6	6	11	11	4	7	10	5	14
Protein phosphatase 1 regulatory subunit 7 OS=Homo sapiens OX=9606 GN=PPP1R7 PE=1 SV=1	Q15435	42 kDa	11	7	10	11	11	11	16	14	11	5	10	12
Rho GTPase-activating protein 17 OS=Homo sapiens OX=9606 GN=ARHGAP17 PE=1 SV=1	Q68EM7	95 kDa	4	15	9	5	10	10	14	5	12	7	6	15
39S ribosomal protein L1, mitochondrial OS=Homo sapiens OX=9606 GN=MRPL1 PE=1 SV=2	Q9BYD6	37 kDa	9	7	16	14	11	9	12	8	9	8	5	18
DNA polymerase epsilon catalytic subunit A OS=Homo sapiens OX=9606 GN=POLE PE=1 SV=5	Q07864	262 kDa	0	6	6	2	10	13	5	12	8	6	6	13
Eukaryotic translation initiation factor 3 subunit J OS=Homo sapiens OX=9606 GN=EIF3J PE=1 SV=2	O75822	29 kDa	13	14	10	13	15	11	18	12	7	11	5	15
G-patch domain and KOW motifs-containing protein OS=Homo sapiens OX=9606 GN=GPKOW PE=1 SV=2	Q92917	52 kDa	11	11	6	6	10	8	9	7	8	7	6	11
Dolichyl-diphosphooligosaccharide--protein glycosyltransferase subunit DAD1 OS=Homo sapiens OX=9606 GN=DAD1 PE=1 SV=3	P61803	12 kDa	13	17	17	10	10	11	7	16	19	11	12	11
Pre-mRNA-splicing factor CWC22 homolog OS=Homo sapiens OX=9606 GN=CWC22 PE=1 SV=3	Q9HCG8	105 kDa	5	10	12	4	8	11	10	10	8	5	6	12
E3 ubiquitin-protein ligase MYCBP2 OS=Homo sapiens OX=9606 GN=MYCBP2 PE=1 SV=4	O75592	514 kDa	0	2	4	4	7	11	4	6	5	3	10	7
Keratin, type I cytoskeletal 16 OS=Homo sapiens OX=9606 GN=KRT16 PE=1 SV=4	P08779	51 kDa	0	0	0	0	0	10	0	0	7	8	7	0
Serine/threonine-protein kinase PAK 2 OS=Homo sapiens OX=9606 GN=PAK2 PE=1 SV=3	Q13177	58 kDa	15	9	9	7	12	9	10	7	12	9	4	12
Chromodomain-helicase-DNA-binding protein 7 OS=Homo sapiens OX=9606 GN=CHD7 PE=1 SV=3	Q9P2D1	336 kDa	2	3	5	5	7	8	5	10	4	2	6	7
ATP-dependent 6-phosphofructokinase, muscle type OS=Homo sapiens OX=9606 GN=PFKM PE=1 SV=2	P08237	85 kDa	2	4	8	5	9	10	12	8	9	11	12	12
Protein ZNRD2 OS=Homo sapiens OX=9606 GN=ZNRD2 PE=1 SV=1	O60232	21 kDa	14	0	9	11	14	18	10	12	7	8	15	14
N-alpha-acetyltransferase 50 OS=Homo sapiens OX=9606 GN=NAA50 PE=1 SV=1	Q9GZZ1	19 kDa	12	0	7	8	5	7	6	4	6	6	11	12
Serine/threonine-protein phosphatase 6 catalytic subunit OS=Homo sapiens OX=9606 GN=PPP6C PE=1 SV=1	O00743	35 kDa	10	7	8	7	11	15	9	11	8	13	10	14
Integrin beta-1 OS=Homo sapiens OX=9606 GN=ITGB1 PE=1 SV=2	P05556	88 kDa	6	9	5	7	5	10	10	8	9	9	6	11
Protein DEK OS=Homo sapiens OX=9606 GN=DEK PE=1 SV=1	P35659	43 kDa	10	7	9	12	6	7	7	8	12	13	6	13
DnaJ homolog subfamily A member 3, mitochondrial OS=Homo sapiens OX=9606 GN=DNAJA3 PE=1 SV=2	Q96EY1	52 kDa	9	8	11	6	6	14	8	11	11	11	11	14
U3 small nucleolar RNA-interacting protein 2 OS=Homo sapiens OX=9606 GN=RRP9 PE=1 SV=1	O43818	52 kDa	8	6	13	0	6	13	6	11	9	11	7	8
Bromodomain adjacent to zinc finger domain protein 2A OS=Homo sapiens OX=9606 GN=BAZ2A PE=1 SV=4	Q9UIF9	211 kDa	0	8	10	8	11	9	13	10	10	5	6	3
Keratin, type II cytoskeletal 6C OS=Homo sapiens OX=9606 GN=KRT6C PE=1 SV=3	P48668	60 kDa	0	2	0	0	0	3	2	0	3	2	9	0
Cytochrome c oxidase subunit 4 isoform 1, mitochondrial OS=Homo sapiens OX=9606 GN=COX4I1 PE=1 SV=1	P13073	20 kDa	15	7	14	13	7	9	4	6	9	6	5	4
Probable ATP-dependent RNA helicase DDX10 OS=Homo sapiens OX=9606 GN=DDX10 PE=1 SV=2	Q13206	101 kDa	4	10	9	6	9	18	8	6	21	5	6	6
60S ribosomal protein L36 OS=Homo sapiens OX=9606 GN=RPL36 PE=1 SV=3	Q9Y3U8	12 kDa	11	6	14	11	9	9	6	9	10	8	9	15
Sorting and assembly machinery component 50 homolog OS=Homo sapiens OX=9606 GN=SAMM50 PE=1 SV=3	Q9Y512	52 kDa	6	3	2	3	7	3	6	7	6	7	6	11
Eukaryotic translation initiation factor 1A, X-chromosomal OS=Homo sapiens OX=9606 GN=EIF1AX PE=1 SV=2	P47813	16 kDa	13	8	15	14	9	8	8	8	13	7	5	11
Ubiquitin-associated protein 2 OS=Homo sapiens OX=9606 GN=UBAP2 PE=1 SV=1	Q5T6F2	117 kDa	0	7	13	9	7	11	8	12	7	5	7	8
Alpha-2-HS-glycoprotein OS=Homo sapiens OX=9606 GN=AHSG PE=1 SV=2	P02765	39 kDa	6	10	9	13	10	14	11	8	10	5	9	9
GRIP and coiled-coil domain-containing protein 2 OS=Homo sapiens OX=9606 GN=GCC2 PE=1 SV=4	Q8IWJ2	196 kDa	0	2	5	5	9	9	13	3	4	3	3	6
Ragulator complex protein LAMTOR1 OS=Homo sapiens OX=9606 GN=LAMTOR1 PE=1 SV=2	Q6IAA8	18 kDa	15	6	14	18	14	8	5	2	6	11	5	10
Serine hydroxymethyltransferase, cytosolic OS=Homo sapiens OX=9606 GN=SHMT1 PE=1 SV=1	P34896	53 kDa	4	2	0	3	3	2	4	3	2	2	3	6
Ras-related protein Ral-A OS=Homo sapiens OX=9606 GN=RALA PE=1 SV=1	P11233	24 kDa	4	3	4	4	6	3	2	3	3	0	7	5
Replication factor C subunit 3 OS=Homo sapiens OX=9606 GN=RFC3 PE=1 SV=2	P40938	41 kDa	9	10	8	7	10	12	13	7	6	10	7	12
Cysteine--tRNA ligase, cytoplasmic OS=Homo sapiens OX=9606 GN=CARS1 PE=1 SV=3	P49589	85 kDa	9	6	10	9	7	9	11	4	6	10	9	8
Phosphatidylinositol-binding clathrin assembly protein OS=Homo sapiens OX=9606 GN=PICALM PE=1 SV=2	Q13492	71 kDa	14	17	9	4	11	6	5	5	8	10	8	9
NADH dehydrogenase [ubiquinone] flavoprotein 2, mitochondrial OS=Homo sapiens OX=9606 GN=NDUFV2 PE=1 SV=2	P19404	27 kDa	12	5	14	19	14	16	8	4	5	9	12	19
Sepiapterin reductase OS=Homo sapiens OX=9606 GN=SPR PE=1 SV=1	P35270	28 kDa	12	5	12	4	11	12	11	10	10	11	10	19
Peptidyl-prolyl cis-trans isomerase D OS=Homo sapiens OX=9606 GN=PPID PE=1 SV=3	Q08752	41 kDa	9	8	14	4	6	12	9	7	13	2	8	14
Clathrin interactor 1 OS=Homo sapiens OX=9606 GN=CLINT1 PE=1 SV=1	Q14677	68 kDa	4	11	6	7	7	8	9	10	4	8	6	10
3-hydroxyisobutyryl-CoA hydrolase, mitochondrial OS=Homo sapiens OX=9606 GN=HIBCH PE=1 SV=2	Q6NVY1	43 kDa	9	8	10	6	10	9	11	5	7	8	12	9
WW domain-binding protein 11 OS=Homo sapiens OX=9606 GN=WBP11 PE=1 SV=1	Q9Y2W2	70 kDa	15	7	9	7	4	10	5	7	12	5	7	6
60S ribosomal protein L29 OS=Homo sapiens OX=9606 GN=RPL29 PE=1 SV=2	P47914	18 kDa	14	6	11	13	8	14	11	11	7	10	8	10
Ribosome maturation protein SBDS OS=Homo sapiens OX=9606 GN=SBDS PE=1 SV=4	Q9Y3A5	29 kDa	6	5	3	11	11	12	13	5	5	13	13	9
Elongation factor-like GTPase 1 OS=Homo sapiens OX=9606 GN=EFL1 PE=1 SV=2	Q7Z2Z2	125 kDa	0	10	10	4	5	8	8	7	9	6	7	19
Keratin, type II cytoskeletal 5 OS=Homo sapiens OX=9606 GN=KRT5 PE=1 SV=3	P13647	62 kDa	0	0	9	0	4	0	2	4	2	5	4	0
ATP synthase subunit g, mitochondrial OS=Homo sapiens OX=9606 GN=ATP5MG PE=1 SV=3	O75964	11 kDa	11	12	15	7	8	8	7	14	14	9	12	10
3-ketoacyl-CoA thiolase, peroxisomal OS=Homo sapiens OX=9606 GN=ACAA1 PE=1 SV=2	P09110	44 kDa	8	4	11	12	12	10	13	11	12	8	8	14
CUGBP Elav-like family member 1 OS=Homo sapiens OX=9606 GN=CELF1 PE=1 SV=2	Q92879	52 kDa	10	7	4	4	12	5	10	6	6	9	11	15
Ubiquitin recognition factor in ER-associated degradation protein 1 OS=Homo sapiens OX=9606 GN=UFD1 PE=1 SV=3	Q92890	35 kDa	5	8	8	8	10	10	7	4	8	12	10	19
Succinate--CoA ligase [GDP-forming] subunit beta, mitochondrial OS=Homo sapiens OX=9606 GN=SUCLG2 PE=1 SV=2	Q96I99	47 kDa	6	6	0	9	5	10	12	7	5	7	6	8
Exosome complex component RRP40 OS=Homo sapiens OX=9606 GN=EXOSC3 PE=1 SV=3	Q9NQT5	30 kDa	13	8	10	11	11	14	10	9	6	11	6	11
Mitochondrial dicarboxylate carrier OS=Homo sapiens OX=9606 GN=SLC25A10 PE=1 SV=2	Q9UBX3	31 kDa	7	7	6	6	12	17	11	2	7	11	9	12
Syntenin-1 OS=Homo sapiens OX=9606 GN=SDCBP PE=1 SV=1	O00560	32 kDa	12	9	14	12	12	16	14	12	8	9	8	19
Histone H1.0 OS=Homo sapiens OX=9606 GN=H1-0 PE=1 SV=3	P07305	21 kDa	8	10	8	9	10	13	16	8	9	9	8	10
Growth factor receptor-bound protein 2 OS=Homo sapiens OX=9606 GN=GRB2 PE=1 SV=1	P62993	25 kDa	9	5	10	9	12	14	6	6	5	4	9	9
Transformer-2 protein homolog alpha OS=Homo sapiens OX=9606 GN=TRA2A PE=1 SV=1	Q13595	33 kDa	15	6	9	10	8	9	8	6	7	15	9	14
Ras-related protein Rab-35 OS=Homo sapiens OX=9606 GN=RAB35 PE=1 SV=1	Q15286	23 kDa	8	4	10	13	13	12	7	9	8	5	5	18
Crooked neck-like protein 1 OS=Homo sapiens OX=9606 GN=CRNKL1 PE=1 SV=4	Q9BZJ0	100 kDa	6	10	9	7	4	6	5	9	9	10	8	8
tRNA (guanine(26)-N(2))-dimethyltransferase OS=Homo sapiens OX=9606 GN=TRMT1 PE=1 SV=1	Q9NXH9	72 kDa	7	9	9	7	7	10	8	9	8	4	8	9
Probable ATP-dependent RNA helicase DHX37 OS=Homo sapiens OX=9606 GN=DHX37 PE=1 SV=1	Q8IY37	130 kDa	3	7	11	3	4	13	5	12	15	9	5	15
HLA class I histocompatibility antigen, C alpha chain OS=Homo sapiens OX=9606 GN=HLA-C PE=1 SV=3	P10321	41 kDa	8	7	7	11	13	9	13	7	5	12	9	7
Protein NDRG1 OS=Homo sapiens OX=9606 GN=NDRG1 PE=1 SV=1	Q92597	43 kDa	10	8	9	11	12	12	16	5	9	11	10	16
Ataxin-2 OS=Homo sapiens OX=9606 GN=ATXN2 PE=1 SV=2	Q99700	140 kDa	6	11	7	6	6	10	16	8	10	5	7	12
Septin-11 OS=Homo sapiens OX=9606 GN=SEPTIN11 PE=1 SV=3	Q9NVA2	49 kDa	11	3	9	15	8	3	6	9	4	7	5	6
U4/U6 small nuclear ribonucleoprotein Prp4 OS=Homo sapiens OX=9606 GN=PRPF4 PE=1 SV=2	O43172	58 kDa	9	8	9	6	8	10	6	6	9	3	7	9
UMP-CMP kinase OS=Homo sapiens OX=9606 GN=CMPK1 PE=1 SV=3	P30085	22 kDa	10	5	7	10	5	11	7	6	6	10	5	17
Profilin-2 OS=Homo sapiens OX=9606 GN=PFN2 PE=1 SV=3	P35080	15 kDa	14	6	19	18	12	7	10	9	11	8	8	8
Cytochrome b-c1 complex subunit Rieske, mitochondrial OS=Homo sapiens OX=9606 GN=UQCRFS1 PE=1 SV=2	P47985	30 kDa	13	11	10	13	8	10	10	15	12	6	5	9
Bleomycin hydrolase OS=Homo sapiens OX=9606 GN=BLMH PE=1 SV=1	Q13867	53 kDa	11	5	6	5	6	8	7	5	10	8	13	13
Lysine-specific demethylase 3B OS=Homo sapiens OX=9606 GN=KDM3B PE=1 SV=2	Q7LBC6	192 kDa	2	5	4	7	9	13	6	6	8	5	4	10
DNA-directed RNA polymerases I, II, and III subunit RPABC3 OS=Homo sapiens OX=9606 GN=POLR2H PE=1 SV=4	P52434	17 kDa	13	8	19	15	12	14	3	13	9	10	9	0
Kinesin-like protein KIF2A OS=Homo sapiens OX=9606 GN=KIF2A PE=1 SV=3	O00139	80 kDa	13	13	7	13	9	6	12	8	9	5	8	8
Protein phosphatase 1 regulatory subunit 12A OS=Homo sapiens OX=9606 GN=PPP1R12A PE=1 SV=1	O14974	115 kDa	6	8	7	7	3	9	7	9	9	6	4	12
Condensin-2 complex subunit G2 OS=Homo sapiens OX=9606 GN=NCAPG2 PE=1 SV=1	Q86XI2	131 kDa	0	9	6	5	11	11	5	11	8	3	6	12
Ribosome production factor 2 homolog OS=Homo sapiens OX=9606 GN=RPF2 PE=1 SV=2	Q9H7B2	36 kDa	8	5	10	7	6	8	8	7	4	10	6	13
Complex I assembly factor ACAD9, mitochondrial OS=Homo sapiens OX=9606 GN=ACAD9 PE=1 SV=1	Q9H845	69 kDa	9	11	10	4	7	7	7	6	7	10	9	9
Palmitoyl-protein thioesterase ABHD10, mitochondrial OS=Homo sapiens OX=9606 GN=ABHD10 PE=1 SV=1	Q9NUJ1	34 kDa	8	5	7	7	12	13	10	6	8	9	7	16
Wings apart-like protein homolog OS=Homo sapiens OX=9606 GN=WAPL PE=1 SV=1	Q7Z5K2	133 kDa	5	4	6	3	2	10	14	11	10	4	6	7
60S ribosomal protein L37a OS=Homo sapiens OX=9606 GN=RPL37A PE=1 SV=2	P61513	10 kDa	16	13	15	15	15	11	7	9	9	12	6	0
Programmed cell death protein 6 OS=Homo sapiens OX=9606 GN=PDCD6 PE=1 SV=1	O75340	22 kDa	14	4	15	9	7	7	3	8	9	5	6	6
Ras-related protein Rab-6A OS=Homo sapiens OX=9606 GN=RAB6A PE=1 SV=3	P20340	24 kDa	12	6	10	12	12	10	6	4	6	7	9	12
Nebulin OS=Homo sapiens OX=9606 GN=NEB PE=1 SV=5	P20929	773 kDa	0	0	0	2	0	0	0	0	0	0	0	2
BH3-interacting domain death agonist OS=Homo sapiens OX=9606 GN=BID PE=1 SV=1	P55957	22 kDa	16	5	13	13	9	15	7	5	7	5	9	17
Reticulocalbin-2 OS=Homo sapiens OX=9606 GN=RCN2 PE=1 SV=1	Q14257	37 kDa	16	7	9	15	8	18	18	5	9	8	12	10
Isochorismatase domain-containing protein 1 OS=Homo sapiens OX=9606 GN=ISOC1 PE=1 SV=3	Q96CN7	32 kDa	11	7	12	5	8	16	13	10	7	10	11	19
40S ribosomal protein S28 OS=Homo sapiens OX=9606 GN=RPS28 PE=1 SV=1	P62857	8 kDa	9	14	15	6	7	11	7	15	20	6	7	10
Unconventional myosin-Ib OS=Homo sapiens OX=9606 GN=MYO1B PE=1 SV=3	O43795	132 kDa	0	8	8	4	5	11	11	10	7	4	5	8
Cap-specific mRNA (nucleoside-2'-O-)-methyltransferase 1 OS=Homo sapiens OX=9606 GN=CMTR1 PE=1 SV=1	Q8N1G2	95 kDa	5	7	11	7	6	6	5	4	11	3	4	7
Ras-related protein Rab-5B OS=Homo sapiens OX=9606 GN=RAB5B PE=1 SV=1	P61020	24 kDa	9	5	2	8	7	5	10	3	0	5	6	5
Thyroid adenoma-associated protein OS=Homo sapiens OX=9606 GN=THADA PE=1 SV=1	Q6YHU6	220 kDa	0	9	7	6	8	15	3	3	13	2	6	12
Vacuolar protein sorting-associated protein 13C OS=Homo sapiens OX=9606 GN=VPS13C PE=1 SV=1	Q709C8	422 kDa	0	3	6	4	7	7	5	5	4	5	10	9
Regulation of nuclear pre-mRNA domain-containing protein 1A OS=Homo sapiens OX=9606 GN=RPRD1A PE=1 SV=1	Q96P16	36 kDa	10	4	8	10	13	8	8	7	5	12	6	11
AP-1 complex subunit mu-1 OS=Homo sapiens OX=9606 GN=AP1M1 PE=1 SV=3	Q9BXS5	49 kDa	9	7	5	6	5	10	11	6	6	10	10	7
Transcriptional repressor p66-beta OS=Homo sapiens OX=9606 GN=GATAD2B PE=1 SV=1	Q8WXI9	65 kDa	2	4	2	3	6	6	11	7	8	7	4	4
GTP-binding protein SAR1b OS=Homo sapiens OX=9606 GN=SAR1B PE=1 SV=1	Q9Y6B6	22 kDa	4	0	5	10	8	6	0	5	0	2	3	10
Anaphase-promoting complex subunit 1 OS=Homo sapiens OX=9606 GN=ANAPC1 PE=1 SV=1	Q9H1A4	217 kDa	0	6	6	2	8	7	2	7	2	6	2	0
Splicing factor 3B subunit 4 OS=Homo sapiens OX=9606 GN=SF3B4 PE=1 SV=1	Q15427	44 kDa	9	11	9	5	13	9	15	6	14	11	13	14
Proteasomal ubiquitin receptor ADRM1 OS=Homo sapiens OX=9606 GN=ADRM1 PE=1 SV=2	Q16186	42 kDa	15	10	7	12	8	10	4	8	6	4	7	10
Ras-related protein Rab-5A OS=Homo sapiens OX=9606 GN=RAB5A PE=1 SV=2	P20339	24 kDa	7	4	5	7	6	7	4	2	4	6	6	10
Splicing factor 3A subunit 2 OS=Homo sapiens OX=9606 GN=SF3A2 PE=1 SV=2	Q15428	49 kDa	7	7	12	3	9	9	10	7	5	10	8	11
Tubulin alpha chain-like 3 OS=Homo sapiens OX=9606 GN=TUBAL3 PE=1 SV=2	A6NHL2	50 kDa	0	0	0	0	0	0	0	0	0	0	3	0
ATP-dependent Clp protease ATP-binding subunit clpX-like, mitochondrial OS=Homo sapiens OX=9606 GN=CLPX PE=1 SV=2	O76031	69 kDa	12	11	10	6	9	7	9	7	6	13	9	7
28S ribosomal protein S31, mitochondrial OS=Homo sapiens OX=9606 GN=MRPS31 PE=1 SV=3	Q92665	45 kDa	12	9	7	8	13	13	10	10	6	8	9	14
Adenylate kinase 4, mitochondrial OS=Homo sapiens OX=9606 GN=AK4 PE=1 SV=1	P27144	25 kDa	7	0	4	10	11	13	11	7	7	6	9	8
Fanconi anemia group D2 protein OS=Homo sapiens OX=9606 GN=FANCD2 PE=1 SV=2	Q9BXW9	164 kDa	3	7	12	7	4	15	9	8	11	6	7	17
39S ribosomal protein L10, mitochondrial OS=Homo sapiens OX=9606 GN=MRPL10 PE=1 SV=3	Q7Z7H8	29 kDa	13	5	16	11	13	12	9	12	10	0	0	13
Protein transport protein Sec24A OS=Homo sapiens OX=9606 GN=SEC24A PE=1 SV=2	O95486	120 kDa	8	5	11	11	6	9	9	6	11	7	6	10
Thymidine kinase, cytosolic OS=Homo sapiens OX=9606 GN=TK1 PE=1 SV=2	P04183	25 kDa	10	5	7	10	8	13	9	6	3	9	13	8
3-mercaptopyruvate sulfurtransferase OS=Homo sapiens OX=9606 GN=MPST PE=1 SV=3	P25325	33 kDa	6	5	7	9	7	7	16	4	7	9	11	10
Ribosomal RNA processing protein 1 homolog A OS=Homo sapiens OX=9606 GN=RRP1 PE=1 SV=1	P56182	53 kDa	8	11	5	6	11	5	8	4	9	7	10	10
Destrin OS=Homo sapiens OX=9606 GN=DSTN PE=1 SV=3	P60981	19 kDa	11	5	5	12	9	6	5	8	5	4	3	9
WD repeat-containing protein 61 OS=Homo sapiens OX=9606 GN=WDR61 PE=1 SV=1	Q9GZS3	34 kDa	7	7	13	8	6	14	9	9	8	8	10	10
Myotrophin OS=Homo sapiens OX=9606 GN=MTPN PE=1 SV=2	P58546	13 kDa	15	8	12	5	5	8	5	10	13	4	9	14
Protein MON2 homolog OS=Homo sapiens OX=9606 GN=MON2 PE=1 SV=3	Q7Z3U7	190 kDa	5	4	14	5	8	15	5	9	10	2	8	14
Liprin-alpha-1 OS=Homo sapiens OX=9606 GN=PPFIA1 PE=1 SV=1	Q13136	136 kDa	2	4	3	7	5	5	14	8	9	6	5	9
Methyl-CpG-binding domain protein 3 OS=Homo sapiens OX=9606 GN=MBD3 PE=1 SV=1	O95983	33 kDa	10	5	8	9	10	8	14	6	9	9	6	11
Rho guanine nucleotide exchange factor 2 OS=Homo sapiens OX=9606 GN=ARHGEF2 PE=1 SV=4	Q92974	112 kDa	0	12	8	7	5	8	8	5	8	9	3	7
Transmembrane protein 43 OS=Homo sapiens OX=9606 GN=TMEM43 PE=1 SV=1	Q9BTV4	45 kDa	7	8	12	8	7	8	8	9	8	15	11	10
Probable RNA-binding protein 19 OS=Homo sapiens OX=9606 GN=RBM19 PE=1 SV=3	Q9Y4C8	107 kDa	3	6	11	7	4	8	5	6	6	2	2	3
Chromodomain-helicase-DNA-binding protein 8 OS=Homo sapiens OX=9606 GN=CHD8 PE=1 SV=5	Q9HCK8	291 kDa	2	0	0	2	9	5	0	4	7	2	4	2
Glutathione reductase, mitochondrial OS=Homo sapiens OX=9606 GN=GSR PE=1 SV=2	P00390	56 kDa	12	5	6	12	9	6	8	10	9	8	14	8
Annexin A7 OS=Homo sapiens OX=9606 GN=ANXA7 PE=1 SV=3	P20073	53 kDa	8	6	6	10	10	10	8	4	3	10	10	8
Cyclin-dependent kinase 2 OS=Homo sapiens OX=9606 GN=CDK2 PE=1 SV=2	P24941	34 kDa	7	5	8	2	4	11	0	6	6	8	7	10
E3 ubiquitin-protein ligase CHIP OS=Homo sapiens OX=9606 GN=STUB1 PE=1 SV=2	Q9UNE7	35 kDa	9	4	8	4	6	6	10	8	8	9	6	7
Pyridoxal-dependent decarboxylase domain-containing protein 1 OS=Homo sapiens OX=9606 GN=PDXDC1 PE=1 SV=2	Q6P996	87 kDa	5	4	9	11	7	8	7	11	18	10	7	12
Cell division cycle protein 27 homolog OS=Homo sapiens OX=9606 GN=CDC27 PE=1 SV=2	P30260	92 kDa	2	9	6	8	7	9	11	8	9	6	10	11
Elongation factor G, mitochondrial OS=Homo sapiens OX=9606 GN=GFM1 PE=1 SV=2	Q96RP9	83 kDa	0	6	6	3	5	3	5	3	6	14	10	9
Nicastrin OS=Homo sapiens OX=9606 GN=NCSTN PE=1 SV=2	Q92542	78 kDa	2	13	9	7	6	12	5	11	15	4	10	7
AP-3 complex subunit beta-1 OS=Homo sapiens OX=9606 GN=AP3B1 PE=1 SV=3	O00203	121 kDa	2	8	7	8	8	10	8	5	6	8	6	8
Density-regulated protein OS=Homo sapiens OX=9606 GN=DENR PE=1 SV=2	O43583	22 kDa	13	10	8	8	12	8	22	8	7	7	7	13
28S ribosomal protein S9, mitochondrial OS=Homo sapiens OX=9606 GN=MRPS9 PE=1 SV=2	P82933	46 kDa	3	7	8	9	6	8	11	3	5	8	11	8
Dihydropyrimidinase-related protein 2 OS=Homo sapiens OX=9606 GN=DPYSL2 PE=1 SV=1	Q16555	62 kDa	7	6	5	4	6	5	7	2	6	11	10	8
Glutamine-rich protein 1 OS=Homo sapiens OX=9606 GN=QRICH1 PE=1 SV=1	Q2TAL8	86 kDa	11	7	9	12	9	8	10	6	7	6	7	14
Centromere protein V OS=Homo sapiens OX=9606 GN=CENPV PE=1 SV=1	Q7Z7K6	30 kDa	9	9	10	11	9	6	8	11	7	8	4	18
THO complex subunit 3 OS=Homo sapiens OX=9606 GN=THOC3 PE=1 SV=1	Q96J01	39 kDa	7	9	6	4	8	8	11	3	6	12	8	11
N-terminal Xaa-Pro-Lys N-methyltransferase 1 OS=Homo sapiens OX=9606 GN=NTMT1 PE=1 SV=3	Q9BV86	25 kDa	8	3	11	11	9	13	8	4	2	7	11	8
Serine/threonine-protein kinase 26 OS=Homo sapiens OX=9606 GN=STK26 PE=1 SV=2	Q9P289	47 kDa	14	12	8	5	9	8	12	11	10	6	9	12
Rho-associated protein kinase 1 OS=Homo sapiens OX=9606 GN=ROCK1 PE=1 SV=1	Q13464	158 kDa	2	2	2	5	0	8	4	3	8	0	3	8
Golgin subfamily A member 4 OS=Homo sapiens OX=9606 GN=GOLGA4 PE=1 SV=1	Q13439	261 kDa	0	0	0	0	5	2	4	2	0	4	3	5
Protein transport protein Sec61 subunit gamma OS=Homo sapiens OX=9606 GN=SEC61G PE=1 SV=1	P60059	8 kDa	8	16	24	7	0	0	0	16	17	4	15	10
Nucleolar protein 11 OS=Homo sapiens OX=9606 GN=NOL11 PE=1 SV=1	Q9H8H0	81 kDa	0	9	9	4	3	11	4	6	10	8	8	7
Dolichol-phosphate mannosyltransferase subunit 1 OS=Homo sapiens OX=9606 GN=DPM1 PE=1 SV=1	O60762	30 kDa	7	6	5	9	9	14	11	4	4	10	10	8
Ubiquitin carboxyl-terminal hydrolase isozyme L3 OS=Homo sapiens OX=9606 GN=UCHL3 PE=1 SV=1	P15374	26 kDa	11	5	3	14	13	12	8	7	5	18	10	16
Dehydrogenase/reductase SDR family member 7B OS=Homo sapiens OX=9606 GN=DHRS7B PE=1 SV=2	Q6IAN0	35 kDa	7	5	14	9	12	12	10	11	7	10	16	18
Cell adhesion molecule 1 OS=Homo sapiens OX=9606 GN=CADM1 PE=1 SV=2	Q9BY67	49 kDa	4	10	9	16	13	15	8	9	14	5	7	4
Signal transducer and activator of transcription 3 OS=Homo sapiens OX=9606 GN=STAT3 PE=1 SV=2	P40763	88 kDa	7	4	8	7	7	6	7	14	12	5	11	10
Succinyl-CoA:3-ketoacid coenzyme A transferase 1, mitochondrial OS=Homo sapiens OX=9606 GN=OXCT1 PE=1 SV=1	P55809	56 kDa	7	8	11	8	12	9	5	8	5	10	12	13
Ribonuclease P protein subunit p30 OS=Homo sapiens OX=9606 GN=RPP30 PE=1 SV=1	P78346	29 kDa	8	6	10	11	12	15	11	7	10	10	7	13
Coiled-coil and C2 domain-containing protein 1A OS=Homo sapiens OX=9606 GN=CC2D1A PE=1 SV=1	Q6P1N0	104 kDa	11	8	11	11	6	13	7	9	12	6	4	12
Nuclear protein localization protein 4 homolog OS=Homo sapiens OX=9606 GN=NPLOC4 PE=1 SV=3	Q8TAT6	68 kDa	4	8	3	2	5	7	5	6	3	13	9	6
COP9 signalosome complex subunit 6 OS=Homo sapiens OX=9606 GN=COPS6 PE=1 SV=1	Q7L5N1	36 kDa	7	2	9	6	8	7	10	9	4	7	2	13
Unconventional myosin-Ic OS=Homo sapiens OX=9606 GN=MYO1C PE=1 SV=4	O00159	122 kDa	5	11	10	7	7	9	6	8	11	11	5	8
TIP41-like protein OS=Homo sapiens OX=9606 GN=TIPRL PE=1 SV=2	O75663	31 kDa	7	3	5	5	11	7	8	6	8	11	4	13
Apoptosis regulator BAX OS=Homo sapiens OX=9606 GN=BAX PE=1 SV=1	Q07812	21 kDa	13	5	15	16	11	10	9	7	8	11	9	13
Nicalin OS=Homo sapiens OX=9606 GN=NCLN PE=1 SV=2	Q969V3	63 kDa	5	7	5	3	6	7	10	9	7	13	12	9
Anaphase-promoting complex subunit 7 OS=Homo sapiens OX=9606 GN=ANAPC7 PE=1 SV=4	Q9UJX3	67 kDa	4	9	6	5	4	6	10	7	7	13	12	9
Vesicle-associated membrane protein 3 OS=Homo sapiens OX=9606 GN=VAMP3 PE=1 SV=3	Q15836	11 kDa	6	4	7	7	4	3	5	0	5	0	2	6
cAMP-dependent protein kinase catalytic subunit alpha OS=Homo sapiens OX=9606 GN=PRKACA PE=1 SV=2	P17612	41 kDa	6	3	3	6	9	9	15	8	4	5	10	11
Biliverdin reductase A OS=Homo sapiens OX=9606 GN=BLVRA PE=1 SV=2	P53004	33 kDa	5	4	6	8	7	9	8	4	8	9	7	11
Rab3 GTPase-activating protein catalytic subunit OS=Homo sapiens OX=9606 GN=RAB3GAP1 PE=1 SV=3	Q15042	111 kDa	4	7	11	5	7	7	5	5	8	6	6	8
Serine/threonine-protein phosphatase PGAM5, mitochondrial OS=Homo sapiens OX=9606 GN=PGAM5 PE=1 SV=2	Q96HS1	32 kDa	5	7	4	5	5	8	8	5	5	11	6	8
Nuclear receptor coactivator 5 OS=Homo sapiens OX=9606 GN=NCOA5 PE=1 SV=2	Q9HCD5	66 kDa	5	8	9	3	5	11	6	5	6	10	8	12
Exosome complex component RRP41 OS=Homo sapiens OX=9606 GN=EXOSC4 PE=1 SV=3	Q9NPD3	26 kDa	12	5	6	16	14	16	12	6	6	9	12	10
FH1/FH2 domain-containing protein 1 OS=Homo sapiens OX=9606 GN=FHOD1 PE=1 SV=3	Q9Y613	127 kDa	4	8	10	4	6	9	9	10	8	4	8	15
ATP-dependent RNA helicase SUPV3L1, mitochondrial OS=Homo sapiens OX=9606 GN=SUPV3L1 PE=1 SV=1	Q8IYB8	88 kDa	3	5	8	4	7	5	4	4	5	12	5	6
Carboxypeptidase D OS=Homo sapiens OX=9606 GN=CPD PE=1 SV=2	O75976	153 kDa	0	8	6	0	8	8	9	7	4	2	5	6
Golgin subfamily A member 3 OS=Homo sapiens OX=9606 GN=GOLGA3 PE=1 SV=2	Q08378	167 kDa	0	13	4	4	3	8	15	5	5	3	0	5
Succinate--CoA ligase [ADP/GDP-forming] subunit alpha, mitochondrial OS=Homo sapiens OX=9606 GN=SUCLG1 PE=1 SV=4	P53597	36 kDa	4	5	9	8	14	10	6	6	6	7	7	14
Hepatoma-derived growth factor-related protein 2 OS=Homo sapiens OX=9606 GN=HDGFL2 PE=1 SV=1	Q7Z4V5	74 kDa	3	6	10	8	7	9	9	7	6	2	4	9
Protein FAM98A OS=Homo sapiens OX=9606 GN=FAM98A PE=1 SV=2	Q8NCA5	55 kDa	11	10	5	6	9	8	8	7	7	9	10	10
28S ribosomal protein S35, mitochondrial OS=Homo sapiens OX=9606 GN=MRPS35 PE=1 SV=1	P82673	37 kDa	7	3	8	13	12	10	11	6	4	12	10	12
Lysosome-associated membrane glycoprotein 2 OS=Homo sapiens OX=9606 GN=LAMP2 PE=1 SV=2	P13473	45 kDa	6	12	10	10	9	13	6	12	8	5	9	6
Mitogen-activated protein kinase 3 OS=Homo sapiens OX=9606 GN=MAPK3 PE=1 SV=4	P27361	43 kDa	6	2	6	4	4	4	9	0	5	4	3	7
Succinate dehydrogenase [ubiquinone] iron-sulfur subunit, mitochondrial OS=Homo sapiens OX=9606 GN=SDHB PE=1 SV=3	P21912	32 kDa	11	4	7	11	7	14	9	6	2	6	12	6
Poly(A) polymerase alpha OS=Homo sapiens OX=9606 GN=PAPOLA PE=1 SV=4	P51003	83 kDa	3	7	2	7	10	6	3	3	8	3	0	4
Putative transferase CAF17, mitochondrial OS=Homo sapiens OX=9606 GN=IBA57 PE=1 SV=1	Q5T440	38 kDa	7	7	9	11	10	8	16	6	9	8	9	13
Hydroxysteroid dehydrogenase-like protein 2 OS=Homo sapiens OX=9606 GN=HSDL2 PE=1 SV=1	Q6YN16	45 kDa	5	5	9	11	8	10	17	9	8	11	6	8
THO complex subunit 1 OS=Homo sapiens OX=9606 GN=THOC1 PE=1 SV=1	Q96FV9	76 kDa	8	6	5	6	8	5	8	6	8	8	8	6
Bromodomain-containing protein 2 OS=Homo sapiens OX=9606 GN=BRD2 PE=1 SV=2	P25440	88 kDa	2	9	5	5	2	5	15	4	9	5	6	4
Vacuolar protein sorting-associated protein 26A OS=Homo sapiens OX=9606 GN=VPS26A PE=1 SV=2	O75436	38 kDa	0	4	11	4	3	10	8	6	13	10	9	16
Calcium-binding mitochondrial carrier protein Aralar1 OS=Homo sapiens OX=9606 GN=SLC25A12 PE=1 SV=2	O75746	75 kDa	2	5	5	0	4	4	9	2	3	6	3	7
Na(+)/H(+) exchange regulatory cofactor NHE-RF1 OS=Homo sapiens OX=9606 GN=SLC9A3R1 PE=1 SV=4	O14745	39 kDa	13	8	7	5	9	7	7	4	8	8	9	14
Mesencephalic astrocyte-derived neurotrophic factor OS=Homo sapiens OX=9606 GN=MANF PE=1 SV=3	P55145	21 kDa	8	4	11	14	11	7	3	6	4	7	7	6
Ribosome biogenesis protein WDR12 OS=Homo sapiens OX=9606 GN=WDR12 PE=1 SV=2	Q9GZL7	48 kDa	8	6	10	3	7	8	7	8	8	6	7	12
Ethylmalonyl-CoA decarboxylase OS=Homo sapiens OX=9606 GN=ECHDC1 PE=1 SV=2	Q9NTX5	34 kDa	4	0	6	6	10	7	10	4	7	11	3	14
A-kinase anchor protein 8-like OS=Homo sapiens OX=9606 GN=AKAP8L PE=1 SV=4	Q9ULX6	72 kDa	11	5	6	10	8	4	9	6	11	7	5	8
Procollagen galactosyltransferase 1 OS=Homo sapiens OX=9606 GN=COLGALT1 PE=1 SV=1	Q8NBJ5	72 kDa	4	10	10	2	5	4	7	6	5	8	6	9
39S ribosomal protein L11, mitochondrial OS=Homo sapiens OX=9606 GN=MRPL11 PE=1 SV=1	Q9Y3B7	21 kDa	6	2	11	11	9	5	3	5	6	6	7	11
SR-related and CTD-associated factor 8 OS=Homo sapiens OX=9606 GN=SCAF8 PE=1 SV=1	Q9UPN6	141 kDa	4	5	5	7	0	7	4	8	7	8	4	7
Methionine adenosyltransferase 2 subunit beta OS=Homo sapiens OX=9606 GN=MAT2B PE=1 SV=1	Q9NZL9	38 kDa	8	0	9	7	11	15	12	7	5	9	7	12
Prefoldin subunit 5 OS=Homo sapiens OX=9606 GN=PFDN5 PE=1 SV=2	Q99471	17 kDa	16	3	11	14	13	11	7	8	8	5	7	6
LIM domain and actin-binding protein 1 OS=Homo sapiens OX=9606 GN=LIMA1 PE=1 SV=1	Q9UHB6	85 kDa	3	8	2	4	4	4	7	6	4	0	2	8
Pre-mRNA-splicing factor SYF1 OS=Homo sapiens OX=9606 GN=XAB2 PE=1 SV=2	Q9HCS7	100 kDa	0	4	4	6	7	8	5	6	11	5	4	9
Multifunctional methyltransferase subunit TRM112-like protein OS=Homo sapiens OX=9606 GN=TRMT112 PE=1 SV=1	Q9UI30	14 kDa	8	8	13	8	9	10	6	13	12	3	10	11
5'-deoxynucleotidase HDDC2 OS=Homo sapiens OX=9606 GN=HDDC2 PE=1 SV=1	Q7Z4H3	23 kDa	9	3	8	13	8	9	9	5	0	10	9	7
Thymidylate kinase OS=Homo sapiens OX=9606 GN=DTYMK PE=1 SV=4	P23919	24 kDa	8	2	5	11	7	9	4	4	3	6	9	16
Fascin OS=Homo sapiens OX=9606 GN=FSCN1 PE=1 SV=3	Q16658	55 kDa	9	6	6	4	8	9	9	7	7	9	8	7
Damage-control phosphatase ARMT1 OS=Homo sapiens OX=9606 GN=ARMT1 PE=1 SV=1	Q9H993	51 kDa	8	8	6	4	9	17	12	9	6	4	10	10
Protein phosphatase 1F OS=Homo sapiens OX=9606 GN=PPM1F PE=1 SV=3	P49593	50 kDa	8	6	9	3	5	7	8	11	8	7	12	11
Reticulocalbin-1 OS=Homo sapiens OX=9606 GN=RCN1 PE=1 SV=1	Q15293	39 kDa	6	8	2	15	10	9	11	4	0	7	10	13
Replication factor C subunit 4 OS=Homo sapiens OX=9606 GN=RFC4 PE=1 SV=2	P35249	40 kDa	4	6	8	3	5	9	10	9	6	11	9	10
Sorbitol dehydrogenase OS=Homo sapiens OX=9606 GN=SORD PE=1 SV=4	Q00796	38 kDa	8	8	6	7	8	8	10	4	7	11	9	11
Probable rRNA-processing protein EBP2 OS=Homo sapiens OX=9606 GN=EBNA1BP2 PE=1 SV=2	Q99848	35 kDa	10	5	6	9	9	10	10	8	9	7	3	10
GTP-binding protein 1 OS=Homo sapiens OX=9606 GN=GTPBP1 PE=1 SV=3	O00178	72 kDa	6	5	7	0	7	6	2	5	11	7	9	13
Dolichyl-diphosphooligosaccharide--protein glycosyltransferase subunit STT3B OS=Homo sapiens OX=9606 GN=STT3B PE=1 SV=1	Q8TCJ2	94 kDa	0	4	4	3	4	6	4	2	4	0	6	0
28S ribosomal protein S22, mitochondrial OS=Homo sapiens OX=9606 GN=MRPS22 PE=1 SV=1	P82650	41 kDa	6	5	10	5	5	7	13	9	5	14	11	11
39S ribosomal protein L28, mitochondrial OS=Homo sapiens OX=9606 GN=MRPL28 PE=1 SV=4	Q13084	30 kDa	8	6	8	5	5	7	8	7	8	5	5	9
NADH dehydrogenase [ubiquinone] 1 alpha subcomplex subunit 5 OS=Homo sapiens OX=9606 GN=NDUFA5 PE=1 SV=3	Q16718	13 kDa	11	8	13	14	9	11	9	10	13	6	7	10
Cullin-5 OS=Homo sapiens OX=9606 GN=CUL5 PE=1 SV=4	Q93034	91 kDa	6	8	3	3	7	9	5	7	5	6	9	9
Threonine--tRNA ligase, mitochondrial OS=Homo sapiens OX=9606 GN=TARS2 PE=1 SV=1	Q9BW92	81 kDa	7	4	9	8	6	9	4	6	10	8	13	7
L-aminoadipate-semialdehyde dehydrogenase-phosphopantetheinyl transferase OS=Homo sapiens OX=9606 GN=AASDHPPT PE=1 SV=2	Q9NRN7	36 kDa	9	7	11	5	9	10	8	9	7	7	10	12
BRCA2 and CDKN1A-interacting protein OS=Homo sapiens OX=9606 GN=BCCIP PE=1 SV=1	Q9P287	36 kDa	9	4	8	8	4	7	7	8	4	11	12	12
Cyclin-G-associated kinase OS=Homo sapiens OX=9606 GN=GAK PE=1 SV=2	O14976	143 kDa	8	5	14	6	2	12	13	11	13	5	8	13
Vacuolar protein sorting-associated protein VTA1 homolog OS=Homo sapiens OX=9606 GN=VTA1 PE=1 SV=1	Q9NP79	34 kDa	14	10	14	12	4	8	12	10	9	9	9	11
Hepatocyte growth factor-regulated tyrosine kinase substrate OS=Homo sapiens OX=9606 GN=HGS PE=1 SV=1	O14964	86 kDa	4	11	9	0	5	9	14	6	10	4	7	9
28S ribosomal protein S34, mitochondrial OS=Homo sapiens OX=9606 GN=MRPS34 PE=1 SV=2	P82930	26 kDa	9	4	7	10	11	12	9	2	5	11	7	6
Phosphatidylinositol 4-kinase alpha OS=Homo sapiens OX=9606 GN=PI4KA PE=1 SV=4	P42356	237 kDa	0	5	13	5	2	10	4	9	9	4	3	11
NADH dehydrogenase [ubiquinone] iron-sulfur protein 8, mitochondrial OS=Homo sapiens OX=9606 GN=NDUFS8 PE=1 SV=1	O00217	24 kDa	9	8	9	11	9	12	8	6	8	6	10	14
Isocitrate dehydrogenase [NAD] subunit gamma, mitochondrial OS=Homo sapiens OX=9606 GN=IDH3G PE=1 SV=1	P51553	43 kDa	4	8	9	4	4	8	9	5	7	9	7	9
Developmentally-regulated GTP-binding protein 2 OS=Homo sapiens OX=9606 GN=DRG2 PE=1 SV=1	P55039	41 kDa	9	5	5	4	9	11	9	7	7	5	9	15
Exportin-6 OS=Homo sapiens OX=9606 GN=XPO6 PE=1 SV=1	Q96QU8	129 kDa	6	9	11	7	6	11	5	7	14	5	5	11
Protein SCAF11 OS=Homo sapiens OX=9606 GN=SCAF11 PE=1 SV=2	Q99590	165 kDa	2	6	11	8	3	10	7	10	6	5	2	4
Dihydropteridine reductase OS=Homo sapiens OX=9606 GN=QDPR PE=1 SV=2	P09417	26 kDa	10	7	11	7	10	12	8	10	3	11	9	11
Tyrosine-protein phosphatase non-receptor type 11 OS=Homo sapiens OX=9606 GN=PTPN11 PE=1 SV=3	Q06124	68 kDa	7	6	7	4	9	3	6	3	5	6	6	9
RNA polymerase II-associated protein 3 OS=Homo sapiens OX=9606 GN=RPAP3 PE=1 SV=2	Q9H6T3	76 kDa	7	8	5	5	9	8	9	8	7	7	6	6
Prolyl 3-hydroxylase 1 OS=Homo sapiens OX=9606 GN=P3H1 PE=1 SV=2	Q32P28	83 kDa	7	4	8	13	4	9	6	5	11	5	5	9
High mobility group protein HMG-I/HMG-Y OS=Homo sapiens OX=9606 GN=HMGA1 PE=1 SV=3	P17096	12 kDa	13	6	14	12	8	14	11	4	8	5	7	11
Xaa-Pro aminopeptidase 3 OS=Homo sapiens OX=9606 GN=XPNPEP3 PE=1 SV=1	Q9NQH7	57 kDa	4	4	3	2	4	0	3	4	2	0	3	2
Neuroblastoma-amplified sequence OS=Homo sapiens OX=9606 GN=NBAS PE=1 SV=2	A2RRP1	269 kDa	0	5	7	5	12	9	7	6	5	10	3	8
Dynein light chain 2, cytoplasmic OS=Homo sapiens OX=9606 GN=DYNLL2 PE=1 SV=1	Q96FJ2	10 kDa	0	0	0	0	0	5	0	0	0	0	0	0
Spermine synthase OS=Homo sapiens OX=9606 GN=SMS PE=1 SV=2	P52788	41 kDa	3	9	9	11	7	11	8	9	4	5	11	10
Nucleolar GTP-binding protein 2 OS=Homo sapiens OX=9606 GN=GNL2 PE=1 SV=1	Q13823	84 kDa	0	15	9	6	7	4	9	7	8	4	2	4
Alpha-aminoadipic semialdehyde synthase, mitochondrial OS=Homo sapiens OX=9606 GN=AASS PE=1 SV=1	Q9UDR5	102 kDa	0	6	11	6	3	10	7	3	13	5	3	8
Drebrin-like protein OS=Homo sapiens OX=9606 GN=DBNL PE=1 SV=1	Q9UJU6	48 kDa	9	10	4	7	3	7	12	4	3	13	5	9
Telomere length regulation protein TEL2 homolog OS=Homo sapiens OX=9606 GN=TELO2 PE=1 SV=2	Q9Y4R8	92 kDa	5	5	8	7	3	9	7	3	16	11	6	12
Mitochondrial fission 1 protein OS=Homo sapiens OX=9606 GN=FIS1 PE=1 SV=2	Q9Y3D6	17 kDa	10	5	22	9	6	16	9	11	14	2	9	13
Cytochrome c oxidase subunit 6B1 OS=Homo sapiens OX=9606 GN=COX6B1 PE=1 SV=2	P14854	10 kDa	8	5	12	11	8	10	0	3	9	5	9	7
EH domain-containing protein 1 OS=Homo sapiens OX=9606 GN=EHD1 PE=1 SV=2	Q9H4M9	61 kDa	3	2	6	0	5	3	6	7	4	3	5	8
Exosome complex component RRP43 OS=Homo sapiens OX=9606 GN=EXOSC8 PE=1 SV=1	Q96B26	30 kDa	6	5	10	5	10	12	12	6	4	13	8	10
Uncharacterized protein C7orf50 OS=Homo sapiens OX=9606 GN=C7orf50 PE=1 SV=1	Q9BRJ6	22 kDa	11	5	11	10	14	8	9	6	4	14	8	12
Protein AATF OS=Homo sapiens OX=9606 GN=AATF PE=1 SV=1	Q9NY61	63 kDa	4	8	12	6	7	6	9	6	15	9	8	9
Protein phosphatase methylesterase 1 OS=Homo sapiens OX=9606 GN=PPME1 PE=1 SV=3	Q9Y570	42 kDa	8	5	8	7	9	12	10	5	7	10	3	7
Cold-inducible RNA-binding protein OS=Homo sapiens OX=9606 GN=CIRBP PE=1 SV=1	Q14011	19 kDa	14	4	10	15	15	15	4	8	6	3	10	11
Integrin-linked kinase-associated serine/threonine phosphatase 2C OS=Homo sapiens OX=9606 GN=ILKAP PE=1 SV=1	Q9H0C8	43 kDa	5	4	7	3	7	4	10	9	6	4	11	9
Chromobox protein homolog 5 OS=Homo sapiens OX=9606 GN=CBX5 PE=1 SV=1	P45973	22 kDa	3	3	7	20	11	11	5	0	5	10	4	17
Mitochondrial chaperone BCS1 OS=Homo sapiens OX=9606 GN=BCS1L PE=1 SV=1	Q9Y276	48 kDa	5	4	8	9	14	8	14	4	4	10	12	11
Inosine triphosphate pyrophosphatase OS=Homo sapiens OX=9606 GN=ITPA PE=1 SV=2	Q9BY32	21 kDa	10	0	10	11	8	13	4	4	4	5	9	13
Glutathione S-transferase Mu 2 OS=Homo sapiens OX=9606 GN=GSTM2 PE=1 SV=2	P28161	26 kDa	8	5	4	12	8	8	5	0	3	12	11	6
RNA-binding protein 12B OS=Homo sapiens OX=9606 GN=RBM12B PE=1 SV=2	Q8IXT5	118 kDa	2	4	9	3	6	8	6	11	11	4	3	8
Guanine nucleotide-binding protein G(s) subunit alpha isoforms short OS=Homo sapiens OX=9606 GN=GNAS PE=1 SV=1	P63092	46 kDa	7	2	4	8	9	7	13	8	5	5	8	6
Tuftelin-interacting protein 11 OS=Homo sapiens OX=9606 GN=TFIP11 PE=1 SV=1	Q9UBB9	97 kDa	3	10	6	8	6	4	5	6	3	5	2	5
Vesicular integral-membrane protein VIP36 OS=Homo sapiens OX=9606 GN=LMAN2 PE=1 SV=1	Q12907	40 kDa	0	8	7	5	7	8	6	8	2	11	6	9
Oligoribonuclease, mitochondrial OS=Homo sapiens OX=9606 GN=REXO2 PE=1 SV=3	Q9Y3B8	27 kDa	7	2	7	10	10	12	5	6	4	2	8	10
Integrator complex subunit 2 OS=Homo sapiens OX=9606 GN=INTS2 PE=1 SV=2	Q9H0H0	134 kDa	2	3	7	5	8	12	4	8	11	9	6	11
DNA excision repair protein ERCC-6-like OS=Homo sapiens OX=9606 GN=ERCC6L PE=1 SV=1	Q2NKX8	141 kDa	0	4	7	5	3	10	8	8	10	3	6	12
Serine/threonine-protein kinase SMG1 OS=Homo sapiens OX=9606 GN=SMG1 PE=1 SV=3	Q96Q15	410 kDa	0	2	2	2	3	9	6	7	7	0	10	8
NEDD8-activating enzyme E1 regulatory subunit OS=Homo sapiens OX=9606 GN=NAE1 PE=1 SV=1	Q13564	60 kDa	10	9	7	7	7	9	8	8	8	7	10	9
39S ribosomal protein L37, mitochondrial OS=Homo sapiens OX=9606 GN=MRPL37 PE=1 SV=2	Q9BZE1	48 kDa	2	4	3	9	8	7	6	2	6	4	10	8
Peptidyl-prolyl cis-trans isomerase FKBP10 OS=Homo sapiens OX=9606 GN=FKBP10 PE=1 SV=1	Q96AY3	64 kDa	2	3	3	7	2	5	7	2	4	7	7	9
E3 ubiquitin-protein ligase RBX1 OS=Homo sapiens OX=9606 GN=RBX1 PE=1 SV=1	P62877	12 kDa	14	3	11	14	7	9	9	6	10	9	11	9
Serine/threonine-protein kinase WNK1 OS=Homo sapiens OX=9606 GN=WNK1 PE=1 SV=2	Q9H4A3	251 kDa	0	8	3	5	4	2	9	3	7	3	12	7
Catenin alpha-2 OS=Homo sapiens OX=9606 GN=CTNNA2 PE=1 SV=5	P26232	105 kDa	0	0	0	0	0	0	4	0	0	0	0	0
Protein Red OS=Homo sapiens OX=9606 GN=IK PE=1 SV=3	Q13123	66 kDa	7	15	8	6	6	8	5	6	8	6	6	7
Ras-related protein Rab-21 OS=Homo sapiens OX=9606 GN=RAB21 PE=1 SV=3	Q9UL25	24 kDa	11	2	7	11	11	13	5	5	4	11	5	13
General transcription factor 3C polypeptide 2 OS=Homo sapiens OX=9606 GN=GTF3C2 PE=1 SV=2	Q8WUA4	101 kDa	3	12	0	4	4	4	6	8	7	2	4	7
Diablo homolog, mitochondrial OS=Homo sapiens OX=9606 GN=DIABLO PE=1 SV=1	Q9NR28	27 kDa	14	3	7	15	15	9	9	3	2	7	3	8
Signal recognition particle 19 kDa protein OS=Homo sapiens OX=9606 GN=SRP19 PE=1 SV=3	P09132	16 kDa	14	3	9	10	10	11	9	2	8	6	4	11
Protein MIX23 OS=Homo sapiens OX=9606 GN=MIX23 PE=1 SV=1	Q4VC31	17 kDa	10	2	12	6	6	11	8	4	8	6	10	9
Transcriptional repressor p66-alpha OS=Homo sapiens OX=9606 GN=GATAD2A PE=1 SV=1	Q86YP4	68 kDa	4	7	5	5	6	4	9	3	2	11	5	11
Guanine nucleotide-binding protein G(i) subunit alpha-2 OS=Homo sapiens OX=9606 GN=GNAI2 PE=1 SV=3	P04899	40 kDa	0	2	3	2	5	5	2	5	0	6	3	4
Serine/threonine-protein phosphatase 2A 55 kDa regulatory subunit B alpha isoform OS=Homo sapiens OX=9606 GN=PPP2R2A PE=1 SV=1	P63151	52 kDa	6	9	10	5	6	7	3	7	4	9	12	14
Nuclear inhibitor of protein phosphatase 1 OS=Homo sapiens OX=9606 GN=PPP1R8 PE=1 SV=2	Q12972	38 kDa	8	8	9	11	10	6	11	6	9	7	3	8
39S ribosomal protein L44, mitochondrial OS=Homo sapiens OX=9606 GN=MRPL44 PE=1 SV=1	Q9H9J2	38 kDa	9	9	8	8	9	9	12	11	5	10	9	12
tRNA (adenine(58)-N(1))-methyltransferase non-catalytic subunit TRM6 OS=Homo sapiens OX=9606 GN=TRMT6 PE=1 SV=1	Q9UJA5	56 kDa	3	7	5	7	8	3	6	4	8	8	7	7
Isopentenyl-diphosphate Delta-isomerase 1 OS=Homo sapiens OX=9606 GN=IDI1 PE=1 SV=2	Q13907	26 kDa	8	4	9	14	10	12	5	4	5	6	5	7
Protein FAM50A OS=Homo sapiens OX=9606 GN=FAM50A PE=1 SV=2	Q14320	40 kDa	4	3	5	9	7	6	9	3	6	7	0	7
CDGSH iron-sulfur domain-containing protein 2 OS=Homo sapiens OX=9606 GN=CISD2 PE=1 SV=1	Q8N5K1	15 kDa	7	7	12	7	4	9	7	8	10	7	4	5
Peptidyl-tRNA hydrolase 2, mitochondrial OS=Homo sapiens OX=9606 GN=PTRH2 PE=1 SV=1	Q9Y3E5	19 kDa	12	6	12	17	11	10	6	9	4	9	7	12
Pre-mRNA 3'-end-processing factor FIP1 OS=Homo sapiens OX=9606 GN=FIP1L1 PE=1 SV=1	Q6UN15	67 kDa	7	5	4	7	5	5	8	7	10	8	5	8
Regulation of nuclear pre-mRNA domain-containing protein 1B OS=Homo sapiens OX=9606 GN=RPRD1B PE=1 SV=1	Q9NQG5	37 kDa	5	3	7	4	6	5	5	2	4	7	3	10
Heat shock 70 kDa protein 14 OS=Homo sapiens OX=9606 GN=HSPA14 PE=1 SV=1	Q0VDF9	55 kDa	5	6	9	4	4	2	7	5	7	10	15	13
Splicing factor 3B subunit 6 OS=Homo sapiens OX=9606 GN=SF3B6 PE=1 SV=1	Q9Y3B4	15 kDa	15	3	11	9	8	7	3	7	9	7	6	11
Serine/arginine-rich splicing factor 10 OS=Homo sapiens OX=9606 GN=SRSF10 PE=1 SV=1	O75494	31 kDa	11	2	9	8	12	8	7	4	6	9	7	10
Nuclear receptor corepressor 1 OS=Homo sapiens OX=9606 GN=NCOR1 PE=1 SV=2	O75376	270 kDa	0	6	4	3	2	5	7	8	8	0	4	7
U6 snRNA-associated Sm-like protein LSm4 OS=Homo sapiens OX=9606 GN=LSM4 PE=1 SV=1	Q9Y4Z0	15 kDa	8	0	10	7	9	10	2	0	4	0	8	7
Solute carrier family 12 member 2 OS=Homo sapiens OX=9606 GN=SLC12A2 PE=1 SV=1	P55011	131 kDa	0	6	5	6	9	6	9	6	8	4	6	8
Caldesmon OS=Homo sapiens OX=9606 GN=CALD1 PE=1 SV=3	Q05682	93 kDa	5	5	5	8	6	8	9	3	9	6	5	16
Thiosulfate sulfurtransferase OS=Homo sapiens OX=9606 GN=TST PE=1 SV=4	Q16762	33 kDa	10	8	8	7	10	7	11	7	6	8	8	7
Syntaxin-12 OS=Homo sapiens OX=9606 GN=STX12 PE=1 SV=1	Q86Y82	32 kDa	7	3	6	7	11	10	9	5	8	13	5	7
Cytochrome c oxidase subunit 5B, mitochondrial OS=Homo sapiens OX=9606 GN=COX5B PE=1 SV=2	P10606	14 kDa	9	5	10	8	7	11	5	0	6	6	8	5
Zyxin OS=Homo sapiens OX=9606 GN=ZYX PE=1 SV=1	Q15942	61 kDa	4	3	9	5	4	8	7	3	6	5	7	7
Pyruvate carboxylase, mitochondrial OS=Homo sapiens OX=9606 GN=PC PE=1 SV=2	P11498	130 kDa	2	5	4	3	4	11	4	5	11	7	6	9
1-phosphatidylinositol 4,5-bisphosphate phosphodiesterase gamma-1 OS=Homo sapiens OX=9606 GN=PLCG1 PE=1 SV=1	P19174	149 kDa	0	0	5	5	3	5	3	7	11	6	9	15
Protein CutA OS=Homo sapiens OX=9606 GN=CUTA PE=1 SV=2	O60888	19 kDa	17	6	14	16	8	11	5	4	8	0	7	7
Microtubule-associated protein 1S OS=Homo sapiens OX=9606 GN=MAP1S PE=1 SV=2	Q66K74	112 kDa	0	0	0	4	3	12	0	10	14	5	9	12
Gem-associated protein 2 OS=Homo sapiens OX=9606 GN=GEMIN2 PE=1 SV=1	O14893	32 kDa	7	10	13	13	9	11	6	8	10	6	5	13
Carnitine O-palmitoyltransferase 2, mitochondrial OS=Homo sapiens OX=9606 GN=CPT2 PE=1 SV=2	P23786	74 kDa	4	8	7	2	8	3	6	5	5	8	8	8
7-dehydrocholesterol reductase OS=Homo sapiens OX=9606 GN=DHCR7 PE=1 SV=1	Q9UBM7	54 kDa	6	8	7	5	9	8	10	5	4	8	10	8
39S ribosomal protein L13, mitochondrial OS=Homo sapiens OX=9606 GN=MRPL13 PE=1 SV=1	Q9BYD1	21 kDa	7	7	10	9	7	6	3	5	3	4	7	11
Transmembrane 9 superfamily member 3 OS=Homo sapiens OX=9606 GN=TM9SF3 PE=1 SV=2	Q9HD45	68 kDa	6	10	4	6	4	8	7	12	8	8	5	9
Calpastatin OS=Homo sapiens OX=9606 GN=CAST PE=1 SV=4	P20810	77 kDa	5	12	8	7	10	7	6	7	13	4	3	6
Sphingomyelin phosphodiesterase 4 OS=Homo sapiens OX=9606 GN=SMPD4 PE=1 SV=3	Q9NXE4	98 kDa	2	3	5	5	0	4	0	4	7	5	3	8
V-type proton ATPase subunit C 1 OS=Homo sapiens OX=9606 GN=ATP6V1C1 PE=1 SV=4	P21283	44 kDa	7	4	6	5	5	7	7	5	3	5	9	5
Retinol dehydrogenase 11 OS=Homo sapiens OX=9606 GN=RDH11 PE=1 SV=2	Q8TC12	35 kDa	5	5	8	9	7	12	11	8	6	14	7	10
Nuclear pore glycoprotein p62 OS=Homo sapiens OX=9606 GN=NUP62 PE=1 SV=3	P37198	53 kDa	10	4	9	5	6	4	3	6	9	5	4	7
Elongin-C OS=Homo sapiens OX=9606 GN=ELOC PE=1 SV=1	Q15369	12 kDa	12	12	15	10	8	15	7	7	4	7	11	13
Twinfilin-2 OS=Homo sapiens OX=9606 GN=TWF2 PE=1 SV=2	Q6IBS0	40 kDa	2	7	6	4	5	8	8	6	5	9	9	10
Glucosamine 6-phosphate N-acetyltransferase OS=Homo sapiens OX=9606 GN=GNPNAT1 PE=1 SV=1	Q96EK6	21 kDa	16	4	11	11	11	15	4	8	8	5	8	12
WD repeat-containing protein 18 OS=Homo sapiens OX=9606 GN=WDR18 PE=1 SV=2	Q9BV38	47 kDa	7	4	4	6	12	6	10	6	5	2	13	11
Fructose-2,6-bisphosphatase TIGAR OS=Homo sapiens OX=9606 GN=TIGAR PE=1 SV=1	Q9NQ88	30 kDa	7	6	8	4	12	9	8	9	5	11	7	9
Kanadaptin OS=Homo sapiens OX=9606 GN=SLC4A1AP PE=1 SV=1	Q9BWU0	89 kDa	4	9	6	8	6	7	11	5	9	5	2	6
NADH dehydrogenase [ubiquinone] 1 alpha subcomplex subunit 10, mitochondrial OS=Homo sapiens OX=9606 GN=NDUFA10 PE=1 SV=1	O95299	41 kDa	0	5	6	4	7	6	8	5	5	14	5	13
Actin-related protein 2/3 complex subunit 4 OS=Homo sapiens OX=9606 GN=ARPC4 PE=1 SV=3	P59998	20 kDa	8	6	9	10	7	8	3	0	6	6	5	10
Sorcin OS=Homo sapiens OX=9606 GN=SRI PE=1 SV=1	P30626	22 kDa	11	2	10	13	10	12	8	3	3	0	6	9
Keratin, type II cytoskeletal 1b OS=Homo sapiens OX=9606 GN=KRT77 PE=1 SV=3	Q7Z794	62 kDa	0	0	4	0	0	0	0	0	0	0	7	0
Carbonyl reductase [NADPH] 3 OS=Homo sapiens OX=9606 GN=CBR3 PE=1 SV=3	O75828	31 kDa	0	0	0	0	4	2	2	0	0	3	2	0
Protein KRI1 homolog OS=Homo sapiens OX=9606 GN=KRI1 PE=1 SV=3	Q8N9T8	83 kDa	6	7	7	3	7	6	11	8	9	4	3	7
COP9 signalosome complex subunit 7a OS=Homo sapiens OX=9606 GN=COPS7A PE=1 SV=1	Q9UBW8	30 kDa	9	7	9	8	12	6	7	10	7	8	10	12
Peptidyl-prolyl cis-trans isomerase-like 1 OS=Homo sapiens OX=9606 GN=PPIL1 PE=1 SV=1	Q9Y3C6	18 kDa	10	5	10	7	4	12	6	5	6	6	7	7
Platelet-activating factor acetylhydrolase IB subunit beta OS=Homo sapiens OX=9606 GN=PAFAH1B1 PE=1 SV=2	P43034	47 kDa	2	5	4	8	4	8	6	4	4	7	7	6
Huntingtin-interacting protein K OS=Homo sapiens OX=9606 GN=HYPK PE=1 SV=2	Q9NX55	15 kDa	15	0	9	11	12	11	5	6	9	5	7	6
Growth hormone-inducible transmembrane protein OS=Homo sapiens OX=9606 GN=GHITM PE=1 SV=2	Q9H3K2	37 kDa	0	5	6	4	5	8	5	4	5	0	4	9
Nucleoporin Nup43 OS=Homo sapiens OX=9606 GN=NUP43 PE=1 SV=1	Q8NFH3	42 kDa	8	5	4	9	8	5	14	6	6	10	10	13
m7GpppX diphosphatase OS=Homo sapiens OX=9606 GN=DCPS PE=1 SV=2	Q96C86	39 kDa	5	2	5	5	8	7	10	9	5	8	11	11
DNA-directed RNA polymerases I, II, and III subunit RPABC1 OS=Homo sapiens OX=9606 GN=POLR2E PE=1 SV=4	P19388	25 kDa	6	5	7	8	5	8	6	6	5	7	6	13
Rho-related GTP-binding protein RhoG OS=Homo sapiens OX=9606 GN=RHOG PE=1 SV=1	P84095	21 kDa	12	2	11	11	6	10	4	7	6	7	7	9
NHL repeat-containing protein 2 OS=Homo sapiens OX=9606 GN=NHLRC2 PE=1 SV=1	Q8NBF2	79 kDa	2	4	3	2	6	2	7	5	4	9	9	15
Cleavage and polyadenylation specificity factor subunit 3 OS=Homo sapiens OX=9606 GN=CPSF3 PE=1 SV=1	Q9UKF6	77 kDa	2	3	5	0	4	6	4	5	5	9	6	8
Phosducin-like protein 3 OS=Homo sapiens OX=9606 GN=PDCL3 PE=1 SV=1	Q9H2J4	28 kDa	5	5	7	7	5	11	11	5	0	9	6	15
Glomulin OS=Homo sapiens OX=9606 GN=GLMN PE=1 SV=2	Q92990	68 kDa	7	7	8	0	4	8	9	5	6	9	5	14
Potassium-transporting ATPase alpha chain 2 OS=Homo sapiens OX=9606 GN=ATP12A PE=1 SV=3	P54707	116 kDa	0	0	2	3	0	0	0	0	0	0	0	0
Serine/threonine-protein phosphatase 2A activator OS=Homo sapiens OX=9606 GN=PTPA PE=1 SV=3	Q15257	41 kDa	10	7	4	6	7	8	13	6	5	5	4	11
Pyridoxine-5'-phosphate oxidase OS=Homo sapiens OX=9606 GN=PNPO PE=1 SV=1	Q9NVS9	30 kDa	5	6	8	5	7	7	8	5	11	9	4	7
DnaJ homolog subfamily C member 2 OS=Homo sapiens OX=9606 GN=DNAJC2 PE=1 SV=4	Q99543	72 kDa	5	2	7	7	0	9	3	0	8	3	7	8
Exosome complex component RRP42 OS=Homo sapiens OX=9606 GN=EXOSC7 PE=1 SV=3	Q15024	32 kDa	5	0	0	5	9	8	9	8	5	11	6	16
E3 ubiquitin-protein ligase HERC2 OS=Homo sapiens OX=9606 GN=HERC2 PE=1 SV=2	O95714	527 kDa	0	0	0	0	4	3	0	2	4	4	0	9
Transforming acidic coiled-coil-containing protein 3 OS=Homo sapiens OX=9606 GN=TACC3 PE=1 SV=1	Q9Y6A5	90 kDa	0	10	4	4	4	8	9	7	5	7	0	4
Serine/threonine-protein kinase VRK1 OS=Homo sapiens OX=9606 GN=VRK1 PE=1 SV=1	Q99986	45 kDa	7	4	5	4	7	6	5	4	5	8	10	5
39S ribosomal protein L46, mitochondrial OS=Homo sapiens OX=9606 GN=MRPL46 PE=1 SV=1	Q9H2W6	32 kDa	0	5	6	4	9	6	6	2	6	9	7	10
Opioid growth factor receptor OS=Homo sapiens OX=9606 GN=OGFR PE=1 SV=3	Q9NZT2	73 kDa	7	10	14	5	6	9	6	12	12	5	7	8
Ubiquitin conjugation factor E4 A OS=Homo sapiens OX=9606 GN=UBE4A PE=1 SV=2	Q14139	123 kDa	2	0	8	5	0	6	5	5	3	4	3	4
Thioredoxin reductase 1, cytoplasmic OS=Homo sapiens OX=9606 GN=TXNRD1 PE=1 SV=3	Q16881	71 kDa	6	14	2	0	7	6	9	6	4	4	9	13
Corrinoid adenosyltransferase OS=Homo sapiens OX=9606 GN=MMAB PE=1 SV=1	Q96EY8	27 kDa	5	4	8	9	4	11	7	9	8	8	7	11
DCN1-like protein 5 OS=Homo sapiens OX=9606 GN=DCUN1D5 PE=1 SV=1	Q9BTE7	28 kDa	5	4	6	8	11	6	7	2	6	2	6	15
MICOS complex subunit MIC13 OS=Homo sapiens OX=9606 GN=MICOS13 PE=1 SV=1	Q5XKP0	13 kDa	9	2	19	13	7	9	8	5	9	3	3	7
Calumenin OS=Homo sapiens OX=9606 GN=CALU PE=1 SV=2	O43852	37 kDa	6	3	0	6	9	6	9	0	6	6	5	8
Phosphatidylinositol 4-phosphate 3-kinase C2 domain-containing subunit alpha OS=Homo sapiens OX=9606 GN=PIK3C2A PE=1 SV=2	O00443	191 kDa	0	10	5	6	4	13	9	0	5	3	0	4
E3 ubiquitin-protein ligase listerin OS=Homo sapiens OX=9606 GN=LTN1 PE=1 SV=6	O94822	201 kDa	2	5	8	3	3	11	2	11	8	0	5	9
Suppressor of SWI4 1 homolog OS=Homo sapiens OX=9606 GN=PPAN PE=2 SV=1	Q9NQ55	53 kDa	5	5	7	8	4	5	8	6	5	5	8	7
Dynein light chain Tctex-type 1 OS=Homo sapiens OX=9606 GN=DYNLT1 PE=1 SV=1	P63172	12 kDa	12	6	17	12	15	8	4	10	12	2	3	9
3-beta-hydroxysteroid-Delta(8),Delta(7)-isomerase OS=Homo sapiens OX=9606 GN=EBP PE=1 SV=3	Q15125	26 kDa	4	6	6	11	9	7	0	10	7	3	7	8
Zinc finger MYM-type protein 4 OS=Homo sapiens OX=9606 GN=ZMYM4 PE=1 SV=1	Q5VZL5	173 kDa	0	6	6	6	9	5	5	4	4	6	2	4
Flotillin-1 OS=Homo sapiens OX=9606 GN=FLOT1 PE=1 SV=3	O75955	47 kDa	4	5	6	7	8	2	7	4	9	9	6	6
Endothelial differentiation-related factor 1 OS=Homo sapiens OX=9606 GN=EDF1 PE=1 SV=1	O60869	16 kDa	12	5	9	9	7	10	11	2	6	5	10	12
Mannose-1-phosphate guanyltransferase beta OS=Homo sapiens OX=9606 GN=GMPPB PE=1 SV=2	Q9Y5P6	40 kDa	2	3	8	7	5	7	6	3	7	7	6	14
Survival motor neuron protein OS=Homo sapiens OX=9606 GN=SMN1 PE=1 SV=1	Q16637	32 kDa	8	0	3	9	5	7	9	5	5	8	3	6
28S ribosomal protein S23, mitochondrial OS=Homo sapiens OX=9606 GN=MRPS23 PE=1 SV=2	Q9Y3D9	22 kDa	8	2	6	15	11	8	4	4	4	7	12	12
Lipid droplet-regulating VLDL assembly factor AUP1 OS=Homo sapiens OX=9606 GN=AUP1 PE=1 SV=2	Q9Y679	46 kDa	0	7	5	8	5	6	8	0	7	6	8	10
Chromatin assembly factor 1 subunit A OS=Homo sapiens OX=9606 GN=CHAF1A PE=1 SV=3	Q13111	107 kDa	0	7	9	2	5	9	5	10	6	3	3	12
CREB-binding protein OS=Homo sapiens OX=9606 GN=CREBBP PE=1 SV=3	Q92793	265 kDa	0	3	3	3	3	8	7	6	4	0	2	7
Malectin OS=Homo sapiens OX=9606 GN=MLEC PE=1 SV=1	Q14165	32 kDa	5	8	8	7	9	8	7	7	5	3	8	11
DnaJ homolog subfamily C member 11 OS=Homo sapiens OX=9606 GN=DNAJC11 PE=1 SV=2	Q9NVH1	63 kDa	6	3	8	5	5	4	5	4	8	4	5	10
Histone-arginine methyltransferase CARM1 OS=Homo sapiens OX=9606 GN=CARM1 PE=1 SV=3	Q86X55	66 kDa	6	5	3	6	7	6	6	8	6	5	6	8
Coactosin-like protein OS=Homo sapiens OX=9606 GN=COTL1 PE=1 SV=3	Q14019	16 kDa	14	4	10	10	6	3	3	7	6	4	0	4
LRP chaperone MESD OS=Homo sapiens OX=9606 GN=MESD PE=1 SV=2	Q14696	26 kDa	7	0	7	9	11	8	0	3	3	8	3	4
COP9 signalosome complex subunit 5 OS=Homo sapiens OX=9606 GN=COPS5 PE=1 SV=4	Q92905	38 kDa	0	2	7	10	4	5	14	3	3	13	8	14
Pericentriolar material 1 protein OS=Homo sapiens OX=9606 GN=PCM1 PE=1 SV=5	Q15154	229 kDa	2	2	5	3	6	6	5	6	5	2	4	5
RNA-binding protein 4B OS=Homo sapiens OX=9606 GN=RBM4B PE=1 SV=1	Q9BQ04	40 kDa	0	0	0	3	0	0	3	0	0	0	0	2
Metaxin-1 OS=Homo sapiens OX=9606 GN=MTX1 PE=1 SV=3	Q13505	51 kDa	8	3	8	6	8	5	6	2	4	5	8	9
UDP-N-acetylhexosamine pyrophosphorylase OS=Homo sapiens OX=9606 GN=UAP1 PE=1 SV=3	Q16222	59 kDa	3	6	6	7	8	7	6	2	2	8	8	9
Origin recognition complex subunit 3 OS=Homo sapiens OX=9606 GN=ORC3 PE=1 SV=1	Q9UBD5	82 kDa	9	10	4	5	7	6	6	5	7	8	7	11
E3 ubiquitin-protein ligase RING2 OS=Homo sapiens OX=9606 GN=RNF2 PE=1 SV=1	Q99496	38 kDa	5	6	10	6	6	5	5	5	5	7	4	5
BRO1 domain-containing protein BROX OS=Homo sapiens OX=9606 GN=BROX PE=1 SV=1	Q5VW32	46 kDa	5	8	9	9	6	9	9	3	6	6	11	8
Zinc finger CCHC domain-containing protein 8 OS=Homo sapiens OX=9606 GN=ZCCHC8 PE=1 SV=2	Q6NZY4	79 kDa	2	7	12	6	6	5	4	0	8	4	3	8
Actin-related protein 2/3 complex subunit 3 OS=Homo sapiens OX=9606 GN=ARPC3 PE=1 SV=3	O15145	21 kDa	8	0	7	8	9	11	6	2	8	6	5	7
Vacuolar protein-sorting-associated protein 25 OS=Homo sapiens OX=9606 GN=VPS25 PE=1 SV=1	Q9BRG1	21 kDa	12	5	10	13	14	11	4	8	0	0	6	10
Methylosome protein 50 OS=Homo sapiens OX=9606 GN=WDR77 PE=1 SV=1	Q9BQA1	37 kDa	7	7	0	3	4	4	11	4	3	11	12	9
MAX gene-associated protein OS=Homo sapiens OX=9606 GN=MGA PE=1 SV=4	Q8IWI9	336 kDa	0	4	0	5	4	6	3	7	0	2	2	0
DDB1- and CUL4-associated factor 1 OS=Homo sapiens OX=9606 GN=DCAF1 PE=1 SV=3	Q9Y4B6	169 kDa	0	4	4	6	0	6	5	7	7	0	3	8
cAMP-dependent protein kinase catalytic subunit beta OS=Homo sapiens OX=9606 GN=PRKACB PE=1 SV=2	P22694	41 kDa	0	0	0	0	0	0	2	0	0	0	0	0
Zinc finger CCCH domain-containing protein 15 OS=Homo sapiens OX=9606 GN=ZC3H15 PE=1 SV=1	Q8WU90	49 kDa	11	6	8	8	5	7	3	6	6	5	9	5
Small nuclear ribonucleoprotein G OS=Homo sapiens OX=9606 GN=SNRPG PE=1 SV=1	P62308	8 kDa	4	5	9	4	3	9	5	7	8	3	5	6
ADP-ribosylation factor-like protein 1 OS=Homo sapiens OX=9606 GN=ARL1 PE=1 SV=1	P40616	20 kDa	15	5	12	12	7	9	4	5	5	6	5	7
Serine/arginine-rich splicing factor 5 OS=Homo sapiens OX=9606 GN=SRSF5 PE=1 SV=1	Q13243	31 kDa	3	4	4	2	5	6	5	5	9	7	4	6
Probable 2-oxoglutarate dehydrogenase E1 component DHKTD1, mitochondrial OS=Homo sapiens OX=9606 GN=DHTKD1 PE=1 SV=2	Q96HY7	103 kDa	6	6	13	6	5	12	7	0	14	4	7	7
Methionine aminopeptidase 2 OS=Homo sapiens OX=9606 GN=METAP2 PE=1 SV=1	P50579	53 kDa	0	9	8	11	8	2	10	9	8	10	9	12
Jupiter microtubule associated homolog 1 OS=Homo sapiens OX=9606 GN=JPT1 PE=1 SV=3	Q9UK76	16 kDa	5	7	6	9	13	10	10	3	8	4	11	10
Zinc finger protein 503 OS=Homo sapiens OX=9606 GN=ZNF503 PE=1 SV=1	Q96F45	63 kDa	6	6	6	6	4	4	8	5	8	4	4	12
Target of Myb protein 1 OS=Homo sapiens OX=9606 GN=TOM1 PE=1 SV=2	O60784	54 kDa	14	6	8	3	3	8	7	10	5	12	5	11
Pre-mRNA-splicing factor 38B OS=Homo sapiens OX=9606 GN=PRPF38B PE=1 SV=1	Q5VTL8	64 kDa	8	8	9	5	5	8	10	7	6	8	7	11
DNA polymerase epsilon subunit 3 OS=Homo sapiens OX=9606 GN=POLE3 PE=1 SV=1	Q9NRF9	17 kDa	12	2	14	11	10	9	2	6	7	5	5	9
Ankyrin-2 OS=Homo sapiens OX=9606 GN=ANK2 PE=1 SV=4	Q01484	434 kDa	0	0	0	0	0	0	4	0	0	0	0	3
PDZ and LIM domain protein 5 OS=Homo sapiens OX=9606 GN=PDLIM5 PE=1 SV=5	Q96HC4	64 kDa	0	6	6	5	6	6	4	0	5	10	7	11
Sorting nexin-12 OS=Homo sapiens OX=9606 GN=SNX12 PE=1 SV=4	Q9UMY4	19 kDa	8	0	2	9	5	6	4	5	5	6	4	7
DNA mismatch repair protein Msh3 OS=Homo sapiens OX=9606 GN=MSH3 PE=1 SV=4	P20585	127 kDa	0	5	8	4	4	5	4	6	6	4	4	7
Neuroguidin OS=Homo sapiens OX=9606 GN=NGDN PE=1 SV=1	Q8NEJ9	36 kDa	7	6	9	8	8	11	11	7	10	8	9	10
Probable serine carboxypeptidase CPVL OS=Homo sapiens OX=9606 GN=CPVL PE=1 SV=2	Q9H3G5	54 kDa	8	5	6	4	4	6	7	4	4	4	6	10
Lysosome membrane protein 2 OS=Homo sapiens OX=9606 GN=SCARB2 PE=1 SV=2	Q14108	54 kDa	9	7	11	6	5	11	6	4	8	3	6	9
Probable ATP-dependent RNA helicase DDX56 OS=Homo sapiens OX=9606 GN=DDX56 PE=1 SV=1	Q9NY93	62 kDa	3	6	2	0	4	3	5	4	2	3	5	8
39S ribosomal protein L40, mitochondrial OS=Homo sapiens OX=9606 GN=MRPL40 PE=1 SV=1	Q9NQ50	24 kDa	5	0	7	9	7	13	5	6	5	5	6	7
Isochorismatase domain-containing protein 2 OS=Homo sapiens OX=9606 GN=ISOC2 PE=1 SV=1	Q96AB3	22 kDa	12	0	9	15	9	14	5	3	5	5	7	9
Pericentrin OS=Homo sapiens OX=9606 GN=PCNT PE=1 SV=4	O95613	378 kDa	0	3	0	3	5	3	3	2	2	3	7	6
182 kDa tankyrase-1-binding protein OS=Homo sapiens OX=9606 GN=TNKS1BP1 PE=1 SV=4	Q9C0C2	182 kDa	0	6	0	5	7	8	11	7	4	4	3	8
Peroxisomal membrane protein PMP34 OS=Homo sapiens OX=9606 GN=SLC25A17 PE=1 SV=1	O43808	35 kDa	5	7	5	7	6	9	7	3	6	9	9	14
3-ketoacyl-CoA thiolase, mitochondrial OS=Homo sapiens OX=9606 GN=ACAA2 PE=1 SV=2	P42765	42 kDa	4	5	6	10	11	7	11	7	6	7	8	10
Peflin OS=Homo sapiens OX=9606 GN=PEF1 PE=1 SV=1	Q9UBV8	30 kDa	6	6	5	9	8	7	9	5	5	6	14	12
Fibrous sheath-interacting protein 2 OS=Homo sapiens OX=9606 GN=FSIP2 PE=2 SV=4	Q5CZC0	781 kDa	0	0	0	0	2	0	0	0	2	0	0	0
N-terminal kinase-like protein OS=Homo sapiens OX=9606 GN=SCYL1 PE=1 SV=1	Q96KG9	90 kDa	0	4	6	3	5	5	5	2	4	5	3	8
Histidine triad nucleotide-binding protein 2, mitochondrial OS=Homo sapiens OX=9606 GN=HINT2 PE=1 SV=1	Q9BX68	17 kDa	7	0	9	8	6	9	6	8	8	4	5	8
Thioredoxin-related transmembrane protein 2 OS=Homo sapiens OX=9606 GN=TMX2 PE=1 SV=1	Q9Y320	34 kDa	6	5	9	10	6	12	9	6	12	11	7	9
28S ribosomal protein S2, mitochondrial OS=Homo sapiens OX=9606 GN=MRPS2 PE=1 SV=1	Q9Y399	33 kDa	7	0	2	3	2	12	6	8	7	8	4	8
Growth arrest and DNA damage-inducible proteins-interacting protein 1 OS=Homo sapiens OX=9606 GN=GADD45GIP1 PE=1 SV=1	Q8TAE8	25 kDa	11	2	12	10	11	10	7	4	5	8	3	10
YTH domain-containing family protein 3 OS=Homo sapiens OX=9606 GN=YTHDF3 PE=1 SV=1	Q7Z739	64 kDa	6	10	4	6	7	3	6	3	5	4	0	6
Beta-hexosaminidase subunit beta OS=Homo sapiens OX=9606 GN=HEXB PE=1 SV=3	P07686	63 kDa	4	6	0	7	7	7	6	5	2	5	3	11
High mobility group protein B3 OS=Homo sapiens OX=9606 GN=HMGB3 PE=1 SV=4	O15347	23 kDa	7	0	2	7	9	9	8	0	9	6	0	6
2-hydroxyacyl-CoA lyase 2 OS=Homo sapiens OX=9606 GN=ILVBL PE=1 SV=2	A1L0T0	68 kDa	2	7	7	0	9	8	10	8	12	7	6	5
THO complex subunit 6 homolog OS=Homo sapiens OX=9606 GN=THOC6 PE=1 SV=1	Q86W42	38 kDa	3	6	4	4	5	12	9	6	0	13	3	10
Ras-related protein Rab-2B OS=Homo sapiens OX=9606 GN=RAB2B PE=1 SV=1	Q8WUD1	24 kDa	0	0	3	2	0	3	0	0	0	2	2	0
Ribonuclease H2 subunit A OS=Homo sapiens OX=9606 GN=RNASEH2A PE=1 SV=2	O75792	33 kDa	4	8	4	6	6	9	7	11	3	6	4	14
Interferon regulatory factor 2-binding protein 2 OS=Homo sapiens OX=9606 GN=IRF2BP2 PE=1 SV=2	Q7Z5L9	61 kDa	8	5	6	5	6	5	7	5	7	6	5	8
NADH dehydrogenase [ubiquinone] 1 beta subcomplex subunit 9 OS=Homo sapiens OX=9606 GN=NDUFB9 PE=1 SV=3	Q9Y6M9	22 kDa	9	4	4	13	11	8	6	5	6	6	6	11
Centromere-associated protein E OS=Homo sapiens OX=9606 GN=CENPE PE=1 SV=2	Q02224	316 kDa	0	0	0	0	0	0	0	0	0	0	0	2
Secernin-1 OS=Homo sapiens OX=9606 GN=SCRN1 PE=1 SV=2	Q12765	46 kDa	11	8	0	6	5	5	8	3	9	12	7	12
Vesicle-associated membrane protein 2 OS=Homo sapiens OX=9606 GN=VAMP2 PE=1 SV=3	P63027	13 kDa	14	3	9	12	8	12	6	7	4	5	9	10
Epidermal growth factor receptor substrate 15 OS=Homo sapiens OX=9606 GN=EPS15 PE=1 SV=2	P42566	99 kDa	0	10	6	3	8	6	10	9	9	5	3	5
cAMP-dependent protein kinase type I-alpha regulatory subunit OS=Homo sapiens OX=9606 GN=PRKAR1A PE=1 SV=1	P10644	43 kDa	11	7	8	4	4	7	5	6	7	4	7	8
28S ribosomal protein S7, mitochondrial OS=Homo sapiens OX=9606 GN=MRPS7 PE=1 SV=2	Q9Y2R9	28 kDa	4	3	4	7	7	7	5	0	3	8	2	6
Ras-related protein Ral-B OS=Homo sapiens OX=9606 GN=RALB PE=1 SV=1	P11234	23 kDa	7	7	4	10	9	6	7	3	4	0	4	7
Glucosamine-6-phosphate isomerase 1 OS=Homo sapiens OX=9606 GN=GNPDA1 PE=1 SV=1	P46926	33 kDa	5	2	5	5	11	9	9	4	5	9	6	14
Neurofibromin OS=Homo sapiens OX=9606 GN=NF1 PE=1 SV=2	P21359	319 kDa	0	4	4	0	0	6	0	4	3	2	3	6
Transmembrane emp24 domain-containing protein 2 OS=Homo sapiens OX=9606 GN=TMED2 PE=1 SV=1	Q15363	23 kDa	11	4	12	11	8	7	6	8	6	4	2	7
Oxysterol-binding protein-related protein 8 OS=Homo sapiens OX=9606 GN=OSBPL8 PE=1 SV=3	Q9BZF1	101 kDa	0	9	7	6	8	9	11	5	7	5	6	6
Metastasis-associated protein MTA3 OS=Homo sapiens OX=9606 GN=MTA3 PE=1 SV=2	Q9BTC8	68 kDa	0	0	0	0	0	0	0	0	0	2	0	3
Dehydrogenase/reductase SDR family member 7 OS=Homo sapiens OX=9606 GN=DHRS7 PE=1 SV=1	Q9Y394	38 kDa	5	9	7	6	6	8	9	7	5	10	9	9
Cadherin-2 OS=Homo sapiens OX=9606 GN=CDH2 PE=1 SV=4	P19022	100 kDa	8	7	7	9	8	8	6	8	7	6	6	4
28S ribosomal protein S25, mitochondrial OS=Homo sapiens OX=9606 GN=MRPS25 PE=1 SV=1	P82663	20 kDa	7	3	11	6	10	11	2	5	0	4	7	4
Gem-associated protein 7 OS=Homo sapiens OX=9606 GN=GEMIN7 PE=1 SV=1	Q9H840	15 kDa	11	3	14	12	9	13	4	5	7	6	8	5
Cellular nucleic acid-binding protein OS=Homo sapiens OX=9606 GN=CNBP PE=1 SV=1	P62633	19 kDa	12	4	12	8	7	10	3	7	9	3	2	3
Inositol monophosphatase 1 OS=Homo sapiens OX=9606 GN=IMPA1 PE=1 SV=1	P29218	30 kDa	7	6	3	6	10	5	10	4	3	9	10	11
ADP-ribosylation factor-like protein 3 OS=Homo sapiens OX=9606 GN=ARL3 PE=1 SV=2	P36405	20 kDa	12	4	0	14	5	3	4	6	0	4	5	8
Zinc finger CCCH-type antiviral protein 1-like OS=Homo sapiens OX=9606 GN=ZC3HAV1L PE=1 SV=2	Q96H79	33 kDa	9	6	9	8	7	8	8	10	4	9	7	9
Uridine-cytidine kinase 2 OS=Homo sapiens OX=9606 GN=UCK2 PE=1 SV=1	Q9BZX2	29 kDa	5	0	8	4	6	9	13	8	5	7	7	13
Mitochondrial potassium channel OS=Homo sapiens OX=9606 GN=CCDC51 PE=1 SV=2	Q96ER9	46 kDa	5	0	0	6	8	9	7	6	5	4	5	11
Tropomyosin alpha-1 chain OS=Homo sapiens OX=9606 GN=TPM1 PE=1 SV=2	P09493	33 kDa	0	0	0	0	3	0	0	0	0	0	2	0
Dynamin-like 120 kDa protein, mitochondrial OS=Homo sapiens OX=9606 GN=OPA1 PE=1 SV=3	O60313	112 kDa	4	6	8	5	6	4	9	5	6	11	5	4
Gephyrin OS=Homo sapiens OX=9606 GN=GPHN PE=1 SV=1	Q9NQX3	80 kDa	6	5	3	7	4	11	13	8	10	3	4	9
Acylamino-acid-releasing enzyme OS=Homo sapiens OX=9606 GN=APEH PE=1 SV=4	P13798	81 kDa	8	4	5	13	8	3	9	4	3	8	10	7
Alpha-ketoglutarate-dependent dioxygenase FTO OS=Homo sapiens OX=9606 GN=FTO PE=1 SV=3	Q9C0B1	58 kDa	11	6	10	6	9	0	7	4	10	6	6	10
Adapter molecule crk OS=Homo sapiens OX=9606 GN=CRK PE=1 SV=2	P46108	34 kDa	6	4	3	9	9	6	6	4	4	11	8	7
Glycerol-3-phosphate phosphatase OS=Homo sapiens OX=9606 GN=PGP PE=1 SV=1	A6NDG6	34 kDa	6	5	7	3	6	6	7	8	4	6	3	12
DnaJ homolog subfamily B member 6 OS=Homo sapiens OX=9606 GN=DNAJB6 PE=1 SV=2	O75190	36 kDa	7	6	7	8	5	7	8	7	6	3	4	4
Tyrosine-protein phosphatase non-receptor type 23 OS=Homo sapiens OX=9606 GN=PTPN23 PE=1 SV=1	Q9H3S7	179 kDa	2	9	4	2	10	8	5	2	2	4	0	7
Dolichyl-phosphate beta-glucosyltransferase OS=Homo sapiens OX=9606 GN=ALG5 PE=1 SV=1	Q9Y673	37 kDa	5	7	0	0	7	6	5	8	6	12	5	7
DNA replication complex GINS protein PSF3 OS=Homo sapiens OX=9606 GN=GINS3 PE=1 SV=1	Q9BRX5	25 kDa	12	5	0	9	10	6	11	2	5	5	6	9
Ubiquitin-protein ligase E3C OS=Homo sapiens OX=9606 GN=UBE3C PE=1 SV=3	Q15386	124 kDa	0	6	7	6	5	7	6	4	4	10	3	7
SWI/SNF-related matrix-associated actin-dependent regulator of chromatin subfamily A containing DEAD/H box 1 OS=Homo sapiens OX=9606 GN=SMARCAD1 PE=1 SV=2	Q9H4L7	117 kDa	2	5	9	0	2	7	3	8	11	6	4	14
Cyclin-dependent-like kinase 5 OS=Homo sapiens OX=9606 GN=CDK5 PE=1 SV=3	Q00535	33 kDa	6	0	6	8	6	2	7	0	2	9	6	4
Chromodomain-helicase-DNA-binding protein 2 OS=Homo sapiens OX=9606 GN=CHD2 PE=1 SV=2	O14647	211 kDa	0	2	0	0	0	0	0	0	0	0	0	0
FAST kinase domain-containing protein 4 OS=Homo sapiens OX=9606 GN=TBRG4 PE=1 SV=1	Q969Z0	71 kDa	7	5	9	4	8	8	7	6	3	5	6	15
Procollagen-lysine,2-oxoglutarate 5-dioxygenase 2 OS=Homo sapiens OX=9606 GN=PLOD2 PE=1 SV=2	O00469	85 kDa	4	4	6	6	6	9	8	3	7	5	5	5
Peptidyl-prolyl cis-trans isomerase FKBP1A OS=Homo sapiens OX=9606 GN=FKBP1A PE=1 SV=2	P62942	12 kDa	8	7	11	7	7	7	3	7	9	5	7	9
A-kinase anchor protein 8 OS=Homo sapiens OX=9606 GN=AKAP8 PE=1 SV=1	O43823	76 kDa	0	7	5	7	5	8	7	6	9	7	6	4
U6 snRNA-associated Sm-like protein LSm3 OS=Homo sapiens OX=9606 GN=LSM3 PE=1 SV=2	P62310	12 kDa	11	6	13	8	8	7	5	4	9	0	9	8
WASH complex subunit 5 OS=Homo sapiens OX=9606 GN=WASHC5 PE=1 SV=1	Q12768	134 kDa	0	6	9	0	8	11	5	7	9	2	6	6
Dual specificity protein phosphatase 3 OS=Homo sapiens OX=9606 GN=DUSP3 PE=1 SV=1	P51452	20 kDa	15	0	7	9	9	10	5	5	8	7	7	6
Nucleoporin Nup37 OS=Homo sapiens OX=9606 GN=NUP37 PE=1 SV=1	Q8NFH4	37 kDa	7	9	4	6	5	7	9	6	5	9	7	10
Dystrophin OS=Homo sapiens OX=9606 GN=DMD PE=1 SV=3	P11532	427 kDa	0	0	0	0	0	0	3	0	0	0	0	0
V-type proton ATPase subunit H OS=Homo sapiens OX=9606 GN=ATP6V1H PE=1 SV=1	Q9UI12	56 kDa	7	4	4	0	9	7	6	6	8	4	5	8
WD repeat-containing protein 87 OS=Homo sapiens OX=9606 GN=WDR87 PE=1 SV=3	Q6ZQQ6	333 kDa	3	0	0	0	2	2	0	0	0	0	0	2
WD repeat-containing protein 44 OS=Homo sapiens OX=9606 GN=WDR44 PE=1 SV=1	Q5JSH3	101 kDa	3	5	5	3	4	3	9	3	2	7	4	3
Phosphatidylinositol-3-phosphatase SAC1 OS=Homo sapiens OX=9606 GN=SACM1L PE=1 SV=2	Q9NTJ5	67 kDa	2	8	4	4	4	3	3	0	0	7	5	3
Nucleolysin TIA-1 isoform p40 OS=Homo sapiens OX=9606 GN=TIA1 PE=1 SV=3	P31483	43 kDa	6	5	8	5	3	7	2	0	0	0	5	4
ESF1 homolog OS=Homo sapiens OX=9606 GN=ESF1 PE=1 SV=1	Q9H501	99 kDa	3	4	7	3	0	7	8	6	8	0	4	5
Zinc finger MYM-type protein 3 OS=Homo sapiens OX=9606 GN=ZMYM3 PE=1 SV=2	Q14202	152 kDa	0	5	11	2	3	16	0	9	7	3	5	9
Threonine--tRNA ligase 2, cytoplasmic OS=Homo sapiens OX=9606 GN=TARS3 PE=1 SV=1	A2RTX5	93 kDa	0	3	0	0	0	0	0	0	0	0	0	0
Tyrosine-protein kinase CSK OS=Homo sapiens OX=9606 GN=CSK PE=1 SV=1	P41240	51 kDa	4	6	4	3	3	5	8	6	2	8	9	6
Rap1 GTPase-GDP dissociation stimulator 1 OS=Homo sapiens OX=9606 GN=RAP1GDS1 PE=1 SV=3	P52306	66 kDa	7	0	4	5	2	0	4	4	5	3	6	9
Pyrroline-5-carboxylate reductase 3 OS=Homo sapiens OX=9606 GN=PYCR3 PE=1 SV=3	Q53H96	29 kDa	8	5	6	8	6	11	11	4	6	5	9	10
Digestive organ expansion factor homolog OS=Homo sapiens OX=9606 GN=DIEXF PE=1 SV=2	Q68CQ4	87 kDa	5	4	9	3	3	6	3	5	7	4	6	5
DnaJ homolog subfamily C member 10 OS=Homo sapiens OX=9606 GN=DNAJC10 PE=1 SV=2	Q8IXB1	91 kDa	3	3	6	5	3	4	3	6	8	2	7	6
Serine--tRNA ligase, mitochondrial OS=Homo sapiens OX=9606 GN=SARS2 PE=1 SV=1	Q9NP81	58 kDa	4	5	3	7	7	7	3	4	3	6	12	5
U3 small nucleolar ribonucleoprotein protein IMP3 OS=Homo sapiens OX=9606 GN=IMP3 PE=1 SV=1	Q9NV31	22 kDa	5	4	10	8	7	8	2	6	6	6	6	7
Thioredoxin-related transmembrane protein 1 OS=Homo sapiens OX=9606 GN=TMX1 PE=1 SV=1	Q9H3N1	32 kDa	7	0	6	6	5	9	5	6	4	10	7	10
Phosphomevalonate kinase OS=Homo sapiens OX=9606 GN=PMVK PE=1 SV=3	Q15126	22 kDa	15	4	6	14	6	11	4	5	4	6	6	6
Protein CIP2A OS=Homo sapiens OX=9606 GN=CIP2A PE=1 SV=2	Q8TCG1	102 kDa	3	5	4	3	4	4	4	8	6	2	4	5
THO complex subunit 5 homolog OS=Homo sapiens OX=9606 GN=THOC5 PE=1 SV=2	Q13769	79 kDa	0	2	7	3	4	6	3	4	11	6	3	10
SAP domain-containing ribonucleoprotein OS=Homo sapiens OX=9606 GN=SARNP PE=1 SV=3	P82979	24 kDa	9	5	5	11	7	11	7	6	5	11	4	5
Exosome complex component RRP4 OS=Homo sapiens OX=9606 GN=EXOSC2 PE=1 SV=2	Q13868	33 kDa	6	4	6	9	9	7	10	5	2	8	8	9
Ubiquitin carboxyl-terminal hydrolase 19 OS=Homo sapiens OX=9606 GN=USP19 PE=1 SV=2	O94966	146 kDa	2	6	3	3	3	7	8	5	6	2	2	9
Mitochondrial import inner membrane translocase subunit Tim13 OS=Homo sapiens OX=9606 GN=TIMM13 PE=1 SV=1	Q9Y5L4	11 kDa	9	10	13	8	6	8	0	11	11	2	8	4
Lysosome-associated membrane glycoprotein 1 OS=Homo sapiens OX=9606 GN=LAMP1 PE=1 SV=3	P11279	45 kDa	0	4	11	0	5	0	9	7	0	8	0	5
Guanine nucleotide-binding protein-like 1 OS=Homo sapiens OX=9606 GN=GNL1 PE=1 SV=2	P36915	69 kDa	6	7	7	7	6	4	7	5	4	6	6	11
Mortality factor 4-like protein 2 OS=Homo sapiens OX=9606 GN=MORF4L2 PE=1 SV=1	Q15014	32 kDa	7	5	4	7	7	4	9	7	8	5	4	9
High mobility group protein HMGI-C OS=Homo sapiens OX=9606 GN=HMGA2 PE=1 SV=1	P52926	12 kDa	6	7	8	9	10	12	10	3	4	5	6	6
Signal peptidase complex subunit 2 OS=Homo sapiens OX=9606 GN=SPCS2 PE=1 SV=3	Q15005	25 kDa	5	4	8	10	8	5	5	4	6	5	6	6
Melanoma-associated antigen D1 OS=Homo sapiens OX=9606 GN=MAGED1 PE=1 SV=3	Q9Y5V3	86 kDa	6	7	13	3	2	8	3	5	10	0	3	9
U4/U6 small nuclear ribonucleoprotein Prp31 OS=Homo sapiens OX=9606 GN=PRPF31 PE=1 SV=2	Q8WWY3	55 kDa	2	7	0	2	8	3	5	3	5	0	5	7
Actin-related protein 2/3 complex subunit 1A OS=Homo sapiens OX=9606 GN=ARPC1A PE=1 SV=2	Q92747	42 kDa	5	6	0	7	7	8	5	5	0	8	5	9
F-actin-capping protein subunit alpha-2 OS=Homo sapiens OX=9606 GN=CAPZA2 PE=1 SV=3	P47755	33 kDa	0	0	4	3	5	5	4	4	2	7	7	7
Ribosomal RNA-processing protein 8 OS=Homo sapiens OX=9606 GN=RRP8 PE=1 SV=2	O43159	51 kDa	0	6	6	7	5	6	4	4	3	4	6	9
Holocytochrome c-type synthase OS=Homo sapiens OX=9606 GN=HCCS PE=1 SV=1	P53701	31 kDa	3	5	4	8	4	3	9	6	5	10	5	10
Bifunctional coenzyme A synthase OS=Homo sapiens OX=9606 GN=COASY PE=1 SV=4	Q13057	62 kDa	5	7	9	3	4	4	4	6	6	3	4	9
Acyl-protein thioesterase 2 OS=Homo sapiens OX=9606 GN=LYPLA2 PE=1 SV=1	O95372	25 kDa	10	6	10	10	10	12	5	6	6	3	6	9
[truncated: 2,436 more rows]
